# Supplementary material for: A knowledge graph based question answering method for medical domain
Source: PeerJ Comput Sci. 2021 Sep 1;7:e667. doi: 10.7717/peerj-cs.667 (PMC8444078; doi:10.7717/peerj-cs.667)
Supplement: Supplemental Information 1 [file peerj-cs-07-667-s001.zip]

Archive with 734 entries (473 files):
- YFDYFKnowledgeDiscovery/
- YFDYFKnowledgeDiscovery/.svn/
- YFDYFKnowledgeDiscovery/.svn/all-wcprops
- YFDYFKnowledgeDiscovery/.svn/entries
- YFDYFKnowledgeDiscovery/.svn/prop-base/
- YFDYFKnowledgeDiscovery/.svn/props/
- YFDYFKnowledgeDiscovery/.svn/text-base/
- YFDYFKnowledgeDiscovery/.svn/text-base/App.config.svn-base
- YFDYFKnowledgeDiscovery/.svn/text-base/MainForm.cs.svn-base
- YFDYFKnowledgeDiscovery/.svn/text-base/MainForm.Designer.cs.svn-base
- YFDYFKnowledgeDiscovery/.svn/text-base/MainForm.resx.svn-base
- YFDYFKnowledgeDiscovery/.svn/text-base/Program.cs.svn-base
- YFDYFKnowledgeDiscovery/.svn/text-base/YFDYFKnowledgeDiscovery.csproj.svn-base
- YFDYFKnowledgeDiscovery/.svn/tmp/
- YFDYFKnowledgeDiscovery/.svn/tmp/MainForm.cs.2.tmp
- YFDYFKnowledgeDiscovery/.svn/tmp/MainForm.cs.3.tmp
- YFDYFKnowledgeDiscovery/.svn/tmp/MainForm.cs.4.tmp
- YFDYFKnowledgeDiscovery/.svn/tmp/MainForm.cs.5.tmp
- YFDYFKnowledgeDiscovery/.svn/tmp/MainForm.cs.6.tmp
- YFDYFKnowledgeDiscovery/.svn/tmp/MainForm.cs.7.tmp
- YFDYFKnowledgeDiscovery/.svn/tmp/MainForm.cs.8.tmp
- YFDYFKnowledgeDiscovery/.svn/tmp/MainForm.cs.tmp
- YFDYFKnowledgeDiscovery/.svn/tmp/MainForm.Designer.cs.tmp
- YFDYFKnowledgeDiscovery/.svn/tmp/prop-base/
- YFDYFKnowledgeDiscovery/.svn/tmp/props/
- YFDYFKnowledgeDiscovery/.svn/tmp/text-base/
- YFDYFKnowledgeDiscovery/.svn/tmp/YFDYFKnowledgeDiscovery.csproj.tmp
- YFDYFKnowledgeDiscovery/Analysis/
- YFDYFKnowledgeDiscovery/Analysis/.svn/
- YFDYFKnowledgeDiscovery/Analysis/.svn/all-wcprops
- YFDYFKnowledgeDiscovery/Analysis/.svn/entries
- YFDYFKnowledgeDiscovery/Analysis/.svn/prop-base/
- YFDYFKnowledgeDiscovery/Analysis/.svn/props/
- YFDYFKnowledgeDiscovery/Analysis/.svn/text-base/
- YFDYFKnowledgeDiscovery/Analysis/.svn/text-base/CommentEmotionClassification.cs.svn-base
- YFDYFKnowledgeDiscovery/Analysis/.svn/text-base/ContentAnalysis.cs.svn-base
- YFDYFKnowledgeDiscovery/Analysis/.svn/text-base/DiseasePrediction.cs.svn-base
- YFDYFKnowledgeDiscovery/Analysis/.svn/text-base/GoodPopulationAnalysis.cs.svn-base
- YFDYFKnowledgeDiscovery/Analysis/.svn/text-base/Good_Component.cs.svn-base
- YFDYFKnowledgeDiscovery/Analysis/.svn/text-base/Good_Disease.cs.svn-base
- YFDYFKnowledgeDiscovery/Analysis/.svn/text-base/MedicineDiseaseSymptomAnalysis.cs.svn-base
- YFDYFKnowledgeDiscovery/Analysis/.svn/text-base/MedicineInteractionAnalysis.cs.svn-base
- YFDYFKnowledgeDiscovery/Analysis/.svn/text-base/MedicineSymptomAnalysis.cs.svn-base
- YFDYFKnowledgeDiscovery/Analysis/.svn/text-base/SymptomSymptomAnalysis.cs.svn-base
- YFDYFKnowledgeDiscovery/Analysis/.svn/text-base/SymptonDiseasePredictionAnalysis.cs.svn-base
- YFDYFKnowledgeDiscovery/Analysis/.svn/tmp/
- YFDYFKnowledgeDiscovery/Analysis/.svn/tmp/prop-base/
- YFDYFKnowledgeDiscovery/Analysis/.svn/tmp/props/
- YFDYFKnowledgeDiscovery/Analysis/.svn/tmp/text-base/
- YFDYFKnowledgeDiscovery/Analysis/CommentEmotionClassification.cs
- YFDYFKnowledgeDiscovery/Analysis/ContentAnalysis.cs
- YFDYFKnowledgeDiscovery/Analysis/DiseasePrediction.cs
- YFDYFKnowledgeDiscovery/Analysis/GoodPopulationAnalysis.cs
- YFDYFKnowledgeDiscovery/Analysis/Good_Component.cs
- YFDYFKnowledgeDiscovery/Analysis/Good_Disease.cs
- YFDYFKnowledgeDiscovery/Analysis/MedicineDiseaseSymptomAnalysis.cs
- YFDYFKnowledgeDiscovery/Analysis/MedicineInteractionAnalysis.cs
- YFDYFKnowledgeDiscovery/Analysis/MedicineSymptomAnalysis.cs
- YFDYFKnowledgeDiscovery/Analysis/SymptomSymptomAnalysis.cs
- YFDYFKnowledgeDiscovery/Analysis/SymptonDiseasePredictionAnalysis.cs
- YFDYFKnowledgeDiscovery/App.config
- YFDYFKnowledgeDiscovery/bin/
- YFDYFKnowledgeDiscovery/bin/.svn/
- YFDYFKnowledgeDiscovery/bin/.svn/all-wcprops
- YFDYFKnowledgeDiscovery/bin/.svn/entries
- YFDYFKnowledgeDiscovery/bin/.svn/prop-base/
- YFDYFKnowledgeDiscovery/bin/.svn/prop-base/HtmlAgilityPack.dll.refresh.svn-base
- YFDYFKnowledgeDiscovery/bin/.svn/prop-base/HtmlAgilityPack.dll.svn-base
- YFDYFKnowledgeDiscovery/bin/.svn/prop-base/HtmlAgilityPack.pdb.svn-base
- YFDYFKnowledgeDiscovery/bin/.svn/props/
- YFDYFKnowledgeDiscovery/bin/.svn/text-base/
- YFDYFKnowledgeDiscovery/bin/.svn/text-base/HtmlAgilityPack.dll.refresh.svn-base
- YFDYFKnowledgeDiscovery/bin/.svn/text-base/HtmlAgilityPack.dll.svn-base
- YFDYFKnowledgeDiscovery/bin/.svn/text-base/HtmlAgilityPack.pdb.svn-base
- YFDYFKnowledgeDiscovery/bin/.svn/text-base/HtmlAgilityPack.xml.svn-base
- YFDYFKnowledgeDiscovery/bin/.svn/tmp/
- YFDYFKnowledgeDiscovery/bin/.svn/tmp/prop-base/
- YFDYFKnowledgeDiscovery/bin/.svn/tmp/props/
- YFDYFKnowledgeDiscovery/bin/.svn/tmp/text-base/
- YFDYFKnowledgeDiscovery/bin/Debug/
- YFDYFKnowledgeDiscovery/bin/Debug/.svn/
- YFDYFKnowledgeDiscovery/bin/Debug/.svn/all-wcprops
- YFDYFKnowledgeDiscovery/bin/Debug/.svn/entries
- YFDYFKnowledgeDiscovery/bin/Debug/.svn/prop-base/
- YFDYFKnowledgeDiscovery/bin/Debug/.svn/prop-base/HtmlAgilityPack.dll.refresh.svn-base
- YFDYFKnowledgeDiscovery/bin/Debug/.svn/prop-base/HtmlAgilityPack.dll.svn-base
- YFDYFKnowledgeDiscovery/bin/Debug/.svn/prop-base/HtmlAgilityPack.pdb.svn-base
- YFDYFKnowledgeDiscovery/bin/Debug/.svn/prop-base/Newtonsoft.Json.dll.svn-base
- YFDYFKnowledgeDiscovery/bin/Debug/.svn/prop-base/Newtonsoft.Json.pdb.svn-base
- YFDYFKnowledgeDiscovery/bin/Debug/.svn/prop-base/YFDYFKnowledgeDiscovery.exe.svn-base
- YFDYFKnowledgeDiscovery/bin/Debug/.svn/prop-base/YFDYFKnowledgeDiscovery.pdb.svn-base
- YFDYFKnowledgeDiscovery/bin/Debug/.svn/prop-base/YFDYFKnowledgeDiscovery.vshost.exe.svn-base
- YFDYFKnowledgeDiscovery/bin/Debug/.svn/props/
- YFDYFKnowledgeDiscovery/bin/Debug/.svn/text-base/
- YFDYFKnowledgeDiscovery/bin/Debug/.svn/text-base/HtmlAgilityPack.dll.refresh.svn-base
- YFDYFKnowledgeDiscovery/bin/Debug/.svn/text-base/HtmlAgilityPack.dll.svn-base
- YFDYFKnowledgeDiscovery/bin/Debug/.svn/text-base/HtmlAgilityPack.pdb.svn-base
- YFDYFKnowledgeDiscovery/bin/Debug/.svn/text-base/HtmlAgilityPack.xml.svn-base
- YFDYFKnowledgeDiscovery/bin/Debug/.svn/text-base/Newtonsoft.Json.dll.svn-base
- YFDYFKnowledgeDiscovery/bin/Debug/.svn/text-base/Newtonsoft.Json.pdb.svn-base
- YFDYFKnowledgeDiscovery/bin/Debug/.svn/text-base/YFDYFKnowledgeDiscovery.exe.config.svn-base
- YFDYFKnowledgeDiscovery/bin/Debug/.svn/text-base/YFDYFKnowledgeDiscovery.exe.svn-base
- YFDYFKnowledgeDiscovery/bin/Debug/.svn/text-base/YFDYFKnowledgeDiscovery.pdb.svn-base
- YFDYFKnowledgeDiscovery/bin/Debug/.svn/text-base/YFDYFKnowledgeDiscovery.vshost.exe.config.svn-base
- YFDYFKnowledgeDiscovery/bin/Debug/.svn/text-base/YFDYFKnowledgeDiscovery.vshost.exe.manifest.svn-base
- YFDYFKnowledgeDiscovery/bin/Debug/.svn/text-base/YFDYFKnowledgeDiscovery.vshost.exe.svn-base
- YFDYFKnowledgeDiscovery/bin/Debug/.svn/tmp/
- YFDYFKnowledgeDiscovery/bin/Debug/.svn/tmp/prop-base/
- YFDYFKnowledgeDiscovery/bin/Debug/.svn/tmp/props/
- YFDYFKnowledgeDiscovery/bin/Debug/.svn/tmp/text-base/
- YFDYFKnowledgeDiscovery/bin/Debug/HtmlAgilityPack.dll
- YFDYFKnowledgeDiscovery/bin/Debug/HtmlAgilityPack.dll.refresh
- YFDYFKnowledgeDiscovery/bin/Debug/HtmlAgilityPack.pdb
- YFDYFKnowledgeDiscovery/bin/Debug/HtmlAgilityPack.xml
- YFDYFKnowledgeDiscovery/bin/Debug/Newtonsoft.Json.dll
- YFDYFKnowledgeDiscovery/bin/Debug/Newtonsoft.Json.pdb
- YFDYFKnowledgeDiscovery/bin/Debug/YFDYFKnowledgeDiscovery.exe
- YFDYFKnowledgeDiscovery/bin/Debug/YFDYFKnowledgeDiscovery.exe.config
- YFDYFKnowledgeDiscovery/bin/Debug/YFDYFKnowledgeDiscovery.pdb
- YFDYFKnowledgeDiscovery/bin/Debug/YFDYFKnowledgeDiscovery.vshost.exe
- YFDYFKnowledgeDiscovery/bin/Debug/YFDYFKnowledgeDiscovery.vshost.exe.config
- YFDYFKnowledgeDiscovery/bin/Debug/YFDYFKnowledgeDiscovery.vshost.exe.manifest
- YFDYFKnowledgeDiscovery/bin/HtmlAgilityPack.dll
- YFDYFKnowledgeDiscovery/bin/HtmlAgilityPack.dll.refresh
- YFDYFKnowledgeDiscovery/bin/HtmlAgilityPack.pdb
- YFDYFKnowledgeDiscovery/bin/HtmlAgilityPack.xml
- YFDYFKnowledgeDiscovery/bin/Release/
- YFDYFKnowledgeDiscovery/bin/Release/.svn/
- YFDYFKnowledgeDiscovery/bin/Release/.svn/all-wcprops
- YFDYFKnowledgeDiscovery/bin/Release/.svn/entries
- YFDYFKnowledgeDiscovery/bin/Release/.svn/prop-base/
- YFDYFKnowledgeDiscovery/bin/Release/.svn/props/
- YFDYFKnowledgeDiscovery/bin/Release/.svn/text-base/
- YFDYFKnowledgeDiscovery/bin/Release/.svn/tmp/
- YFDYFKnowledgeDiscovery/bin/Release/.svn/tmp/prop-base/
- YFDYFKnowledgeDiscovery/bin/Release/.svn/tmp/props/
- YFDYFKnowledgeDiscovery/bin/Release/.svn/tmp/text-base/
- YFDYFKnowledgeDiscovery/Common/
- YFDYFKnowledgeDiscovery/Common/.svn/
- YFDYFKnowledgeDiscovery/Common/.svn/all-wcprops
- YFDYFKnowledgeDiscovery/Common/.svn/entries
- YFDYFKnowledgeDiscovery/Common/.svn/prop-base/
- YFDYFKnowledgeDiscovery/Common/.svn/props/
- YFDYFKnowledgeDiscovery/Common/.svn/text-base/
- YFDYFKnowledgeDiscovery/Common/.svn/text-base/DBHelper.cs.svn-base
- YFDYFKnowledgeDiscovery/Common/.svn/text-base/ExcelHelper.cs.svn-base
- YFDYFKnowledgeDiscovery/Common/.svn/text-base/ExcelSheet.cs.svn-base
- YFDYFKnowledgeDiscovery/Common/.svn/text-base/ExpressionSplitWordHelper.cs.svn-base
- YFDYFKnowledgeDiscovery/Common/.svn/text-base/ExtractPicture.cs.svn-base
- YFDYFKnowledgeDiscovery/Common/.svn/text-base/FileDonwload.cs.svn-base
- YFDYFKnowledgeDiscovery/Common/.svn/text-base/HTMLHelper.cs.svn-base
- YFDYFKnowledgeDiscovery/Common/.svn/text-base/JSONHelper.cs.svn-base
- YFDYFKnowledgeDiscovery/Common/.svn/text-base/SemanticHelper.cs.svn-base
- YFDYFKnowledgeDiscovery/Common/.svn/text-base/StatisticSplitWordHelper.cs.svn-base
- YFDYFKnowledgeDiscovery/Common/.svn/text-base/StringHelper.cs.svn-base
- YFDYFKnowledgeDiscovery/Common/.svn/text-base/VerificationCodeHelper.cs.svn-base
- YFDYFKnowledgeDiscovery/Common/.svn/text-base/WordHelper.cs.svn-base
- YFDYFKnowledgeDiscovery/Common/.svn/text-base/WordTableContent.cs.svn-base
- YFDYFKnowledgeDiscovery/Common/.svn/tmp/
- YFDYFKnowledgeDiscovery/Common/.svn/tmp/prop-base/
- YFDYFKnowledgeDiscovery/Common/.svn/tmp/props/
- YFDYFKnowledgeDiscovery/Common/.svn/tmp/text-base/
- YFDYFKnowledgeDiscovery/Common/DBHelper.cs
- YFDYFKnowledgeDiscovery/Common/ExcelHelper.cs
- YFDYFKnowledgeDiscovery/Common/ExcelSheet.cs
- YFDYFKnowledgeDiscovery/Common/ExpressionSplitWordHelper.cs
- YFDYFKnowledgeDiscovery/Common/ExtractPicture.cs
- YFDYFKnowledgeDiscovery/Common/FileDonwload.cs
- YFDYFKnowledgeDiscovery/Common/HTMLHelper.cs
- YFDYFKnowledgeDiscovery/Common/JSONHelper.cs
- YFDYFKnowledgeDiscovery/Common/SemanticHelper.cs
- YFDYFKnowledgeDiscovery/Common/StatisticSplitWordHelper.cs
- YFDYFKnowledgeDiscovery/Common/StringHelper.cs
- YFDYFKnowledgeDiscovery/Common/VerificationCodeHelper.cs
- YFDYFKnowledgeDiscovery/Common/WordHelper.cs
- YFDYFKnowledgeDiscovery/Common/WordTableContent.cs
- YFDYFKnowledgeDiscovery/Dao/
- YFDYFKnowledgeDiscovery/Dao/.svn/
- YFDYFKnowledgeDiscovery/Dao/.svn/all-wcprops
- YFDYFKnowledgeDiscovery/Dao/.svn/entries
- YFDYFKnowledgeDiscovery/Dao/.svn/prop-base/
- YFDYFKnowledgeDiscovery/Dao/.svn/props/
- YFDYFKnowledgeDiscovery/Dao/.svn/text-base/
- YFDYFKnowledgeDiscovery/Dao/.svn/text-base/Analysis.cs.svn-base
- YFDYFKnowledgeDiscovery/Dao/.svn/text-base/BaiKe.cs.svn-base
- YFDYFKnowledgeDiscovery/Dao/.svn/text-base/DealWithGoodAndInstruction.cs.svn-base
- YFDYFKnowledgeDiscovery/Dao/.svn/text-base/DingXiangYuan.cs.svn-base
- YFDYFKnowledgeDiscovery/Dao/.svn/text-base/ExcelDao.cs.svn-base
- YFDYFKnowledgeDiscovery/Dao/.svn/text-base/feihuajiankang.cs.svn-base
- YFDYFKnowledgeDiscovery/Dao/.svn/text-base/good-disease.cs.svn-base
- YFDYFKnowledgeDiscovery/Dao/.svn/text-base/GoodPopulation.cs.svn-base
- YFDYFKnowledgeDiscovery/Dao/.svn/text-base/HealthProductInstrument.cs.svn-base
- YFDYFKnowledgeDiscovery/Dao/.svn/text-base/ImportDao.cs.svn-base
- YFDYFKnowledgeDiscovery/Dao/.svn/text-base/JD.cs.svn-base
- YFDYFKnowledgeDiscovery/Dao/.svn/text-base/jiankewang.cs.svn-base
- YFDYFKnowledgeDiscovery/Dao/.svn/text-base/JiBing.cs.svn-base
- YFDYFKnowledgeDiscovery/Dao/.svn/text-base/JiBingModel.cs.svn-base
- YFDYFKnowledgeDiscovery/Dao/.svn/text-base/MedicalInstrumentInstruction.cs.svn-base
- YFDYFKnowledgeDiscovery/Dao/.svn/text-base/MedicineInstruction.cs.svn-base
- YFDYFKnowledgeDiscovery/Dao/.svn/text-base/MedicineInstrument.cs.svn-base
- YFDYFKnowledgeDiscovery/Dao/.svn/text-base/MedicineSymptom.cs.svn-base
- YFDYFKnowledgeDiscovery/Dao/.svn/text-base/Symptom.cs.svn-base
- YFDYFKnowledgeDiscovery/Dao/.svn/text-base/SymptomSymptomReference.cs.svn-base
- YFDYFKnowledgeDiscovery/Dao/.svn/text-base/TMall.cs.svn-base
- YFDYFKnowledgeDiscovery/Dao/.svn/text-base/YaoPin.cs.svn-base
- YFDYFKnowledgeDiscovery/Dao/.svn/text-base/YaoPinTong.cs.svn-base
- YFDYFKnowledgeDiscovery/Dao/.svn/text-base/yfdyf.cs.svn-base
- YFDYFKnowledgeDiscovery/Dao/.svn/text-base/YiHaoDian.cs.svn-base
- YFDYFKnowledgeDiscovery/Dao/.svn/text-base/zhengzhuangAndMedincine.cs.svn-base
- YFDYFKnowledgeDiscovery/Dao/.svn/text-base/ZhiDao.cs.svn-base
- YFDYFKnowledgeDiscovery/Dao/.svn/text-base/ZhongGuoJianKangWang.cs.svn-base
- YFDYFKnowledgeDiscovery/Dao/.svn/text-base/ZhongGuoJianKangWangModel.cs.svn-base
- YFDYFKnowledgeDiscovery/Dao/.svn/tmp/
- YFDYFKnowledgeDiscovery/Dao/.svn/tmp/prop-base/
- YFDYFKnowledgeDiscovery/Dao/.svn/tmp/props/
- YFDYFKnowledgeDiscovery/Dao/.svn/tmp/Symptom.cs.tmp
- YFDYFKnowledgeDiscovery/Dao/.svn/tmp/text-base/
- YFDYFKnowledgeDiscovery/Dao/.svn/tmp/zhengzhuangAndMedincine.cs.2.tmp
- YFDYFKnowledgeDiscovery/Dao/.svn/tmp/zhengzhuangAndMedincine.cs.3.tmp
- YFDYFKnowledgeDiscovery/Dao/.svn/tmp/zhengzhuangAndMedincine.cs.4.tmp
- YFDYFKnowledgeDiscovery/Dao/.svn/tmp/zhengzhuangAndMedincine.cs.5.tmp
- YFDYFKnowledgeDiscovery/Dao/.svn/tmp/zhengzhuangAndMedincine.cs.tmp
- YFDYFKnowledgeDiscovery/Dao/.svn/tmp/ZhiDao.cs.2.tmp
- YFDYFKnowledgeDiscovery/Dao/.svn/tmp/ZhiDao.cs.3.tmp
- YFDYFKnowledgeDiscovery/Dao/.svn/tmp/ZhiDao.cs.tmp
- YFDYFKnowledgeDiscovery/Dao/Analysis.cs
- YFDYFKnowledgeDiscovery/Dao/BaiKe.cs
- YFDYFKnowledgeDiscovery/Dao/DealWithGoodAndInstruction.cs
- YFDYFKnowledgeDiscovery/Dao/DingXiangYuan.cs
- YFDYFKnowledgeDiscovery/Dao/ExcelDao.cs
- YFDYFKnowledgeDiscovery/Dao/feihuajiankang.cs
- YFDYFKnowledgeDiscovery/Dao/good-disease.cs
- YFDYFKnowledgeDiscovery/Dao/GoodPopulation.cs
- YFDYFKnowledgeDiscovery/Dao/HealthProductInstrument.cs
- YFDYFKnowledgeDiscovery/Dao/ImportDao.cs
- YFDYFKnowledgeDiscovery/Dao/JD.cs
- YFDYFKnowledgeDiscovery/Dao/jiankewang.cs
- YFDYFKnowledgeDiscovery/Dao/JiBing.cs
- YFDYFKnowledgeDiscovery/Dao/JiBingModel.cs
- YFDYFKnowledgeDiscovery/Dao/MedicalInstrumentInstruction.cs
- YFDYFKnowledgeDiscovery/Dao/MedicineInstruction.cs
- YFDYFKnowledgeDiscovery/Dao/MedicineInstrument.cs
- YFDYFKnowledgeDiscovery/Dao/MedicineSymptom.cs
- YFDYFKnowledgeDiscovery/Dao/Symptom.cs
- YFDYFKnowledgeDiscovery/Dao/SymptomSymptomReference.cs
- YFDYFKnowledgeDiscovery/Dao/TMall.cs
- YFDYFKnowledgeDiscovery/Dao/YaoPin.cs
- YFDYFKnowledgeDiscovery/Dao/YaoPinTong.cs
- YFDYFKnowledgeDiscovery/Dao/yfdyf.cs
- YFDYFKnowledgeDiscovery/Dao/YiHaoDian.cs
- YFDYFKnowledgeDiscovery/Dao/zhengzhuangAndMedincine.cs
- YFDYFKnowledgeDiscovery/Dao/ZhiDao.cs
- YFDYFKnowledgeDiscovery/Dao/ZhongGuoJianKangWang.cs
- YFDYFKnowledgeDiscovery/Dao/ZhongGuoJianKangWangModel.cs
- YFDYFKnowledgeDiscovery/MainForm.cs
- YFDYFKnowledgeDiscovery/MainForm.Designer.cs
- YFDYFKnowledgeDiscovery/MainForm.resx
- YFDYFKnowledgeDiscovery/obj/
- YFDYFKnowledgeDiscovery/obj/.svn/
- YFDYFKnowledgeDiscovery/obj/.svn/all-wcprops
- YFDYFKnowledgeDiscovery/obj/.svn/entries
- YFDYFKnowledgeDiscovery/obj/.svn/prop-base/
- YFDYFKnowledgeDiscovery/obj/.svn/props/
- YFDYFKnowledgeDiscovery/obj/.svn/text-base/
- YFDYFKnowledgeDiscovery/obj/.svn/tmp/
- YFDYFKnowledgeDiscovery/obj/.svn/tmp/prop-base/
- YFDYFKnowledgeDiscovery/obj/.svn/tmp/props/
- YFDYFKnowledgeDiscovery/obj/.svn/tmp/text-base/
- YFDYFKnowledgeDiscovery/obj/Debug/
- YFDYFKnowledgeDiscovery/obj/Debug/.svn/
- YFDYFKnowledgeDiscovery/obj/Debug/.svn/all-wcprops
- YFDYFKnowledgeDiscovery/obj/Debug/.svn/entries
- YFDYFKnowledgeDiscovery/obj/Debug/.svn/prop-base/
- YFDYFKnowledgeDiscovery/obj/Debug/.svn/prop-base/DesignTimeResolveAssemblyReferences.cache.svn-base
- YFDYFKnowledgeDiscovery/obj/Debug/.svn/prop-base/DesignTimeResolveAssemblyReferencesInput.cache.svn-base
- YFDYFKnowledgeDiscovery/obj/Debug/.svn/prop-base/YFDYFKnowledgeDiscovery.csproj.GenerateResource.Cache.svn-base
- YFDYFKnowledgeDiscovery/obj/Debug/.svn/prop-base/YFDYFKnowledgeDiscovery.csprojResolveAssemblyReference.cache.svn-base
- YFDYFKnowledgeDiscovery/obj/Debug/.svn/prop-base/YFDYFKnowledgeDiscovery.exe.svn-base
- YFDYFKnowledgeDiscovery/obj/Debug/.svn/prop-base/YFDYFKnowledgeDiscovery.MainForm.resources.svn-base
- YFDYFKnowledgeDiscovery/obj/Debug/.svn/prop-base/YFDYFKnowledgeDiscovery.pdb.svn-base
- YFDYFKnowledgeDiscovery/obj/Debug/.svn/prop-base/YFDYFKnowledgeDiscovery.Properties.Resources.resources.svn-base
- YFDYFKnowledgeDiscovery/obj/Debug/.svn/prop-base/YFDYFKnowledgeDiscovery.Spider.BaiDuBaiKe.BaiDuBaiKeForm.resources.svn-base
- YFDYFKnowledgeDiscovery/obj/Debug/.svn/prop-base/YFDYFKnowledgeDiscovery.Spider.BaiDuZhiDao.BaiDuZhiDaoForm.resources.svn-base
- YFDYFKnowledgeDiscovery/obj/Debug/.svn/prop-base/YFDYFKnowledgeDiscovery.Spider.ChaJiBing.ChaJiBingForm.resources.svn-base
- YFDYFKnowledgeDiscovery/obj/Debug/.svn/prop-base/YFDYFKnowledgeDiscovery.Spider.ChaJiBing.JiBingBaiKeForm.resources.svn-base
- YFDYFKnowledgeDiscovery/obj/Debug/.svn/prop-base/YFDYFKnowledgeDiscovery.Spider.JD.JDForm.resources.svn-base
- YFDYFKnowledgeDiscovery/obj/Debug/.svn/prop-base/YFDYFKnowledgeDiscovery.Spider.JDWebBrowserForm.JDWebBrowserForm.resources.svn-base
- YFDYFKnowledgeDiscovery/obj/Debug/.svn/prop-base/YFDYFKnowledgeDiscovery.Spider.YaoJianJu.YaoJianJu.resources.svn-base
- YFDYFKnowledgeDiscovery/obj/Debug/.svn/prop-base/YFDYFKnowledgeDiscovery.Spider.YaoPinTongJianKang.YaoPinTongForm.resources.svn-base
- YFDYFKnowledgeDiscovery/obj/Debug/.svn/prop-base/YFDYFKnowledgeDiscovery.Spider.ZhongGuoJianKangWang.ZhongGuoJianKangWangForm.resources.svn-base
- YFDYFKnowledgeDiscovery/obj/Debug/.svn/props/
- YFDYFKnowledgeDiscovery/obj/Debug/.svn/text-base/
- YFDYFKnowledgeDiscovery/obj/Debug/.svn/text-base/DesignTimeResolveAssemblyReferences.cache.svn-base
- YFDYFKnowledgeDiscovery/obj/Debug/.svn/text-base/DesignTimeResolveAssemblyReferencesInput.cache.svn-base
- YFDYFKnowledgeDiscovery/obj/Debug/.svn/text-base/TemporaryGeneratedFile_036C0B5B-1481-4323-8D20-8F5ADCB23D92.cs.svn-base
- YFDYFKnowledgeDiscovery/obj/Debug/.svn/text-base/TemporaryGeneratedFile_5937a670-0e60-4077-877b-f7221da3dda1.cs.svn-base
- YFDYFKnowledgeDiscovery/obj/Debug/.svn/text-base/TemporaryGeneratedFile_E7A71F73-0F8D-4B9B-B56E-8E70B10BC5D3.cs.svn-base
- YFDYFKnowledgeDiscovery/obj/Debug/.svn/text-base/YFDYFKnowledgeDiscovery.csproj.FileListAbsolute.txt.svn-base
- YFDYFKnowledgeDiscovery/obj/Debug/.svn/text-base/YFDYFKnowledgeDiscovery.csproj.GenerateResource.Cache.svn-base
- YFDYFKnowledgeDiscovery/obj/Debug/.svn/text-base/YFDYFKnowledgeDiscovery.csprojResolveAssemblyReference.cache.svn-base
[truncated: 434 more entries]
