# Supplementary material for: A knowledge graph based question answering method for medical domain
Source: PeerJ Comput Sci. 2021 Sep 1;7:e667. doi: 10.7717/peerj-cs.667 (PMC8444078; doi:10.7717/peerj-cs.667)
Supplement: Supplemental Information 1 [file peerj-cs-07-667-s001.zip › YFDYFKnowledgeDiscovery/Analysis/MedicineDiseaseSymptomAnalysis.cs]

using System;
using System.Collections.Generic;
using System.Linq;
using System.Text;
using System.Web;
using System.Threading.Tasks;
using System.Data.SqlClient;
using System.Data;
using YFDYFKnowledgeDiscovery.Common;
using YFDYFKnowledgeDiscovery.Dao;
using YFDYFKnowledgeDiscovery.Semantics;

namespace YFDYFKnowledgeDiscovery.Analysis
{
    public class MedicineDiseaseSymptomAnalysis
    {
        Dao.MedicineSymptom dao = new MedicineSymptom();

        public void statisticSymptomAndDiseasInMedicine()
        {
            List<string> list = dao.getSymptomAndDisease();
            dao.countSymptomAndDisease(list);
        }

        public void statisticSymptomAndDiseasInYFMedicine()
        {
            List<string> list = dao.getSymptomAndDisease();
            dao.countSymptomAndDiseaseFromYFMedicine(list);
        }
    }
}
