# Supplementary material for: A knowledge graph based question answering method for medical domain
Source: PeerJ Comput Sci. 2021 Sep 1;7:e667. doi: 10.7717/peerj-cs.667 (PMC8444078; doi:10.7717/peerj-cs.667)
Supplement: Supplemental Information 1 [file peerj-cs-07-667-s001.zip › YFDYFKnowledgeDiscovery/Analysis/MedicineSymptomAnalysis.cs]

using System;
using System.Collections.Generic;
using System.Linq;
using System.Text;
using System.Threading.Tasks;
using YFDYFKnowledgeDiscovery.Dao;
using YFDYFKnowledgeDiscovery.Semantics;

namespace YFDYFKnowledgeDiscovery.Analysis
{
    public class MedicineSymptomAnalysis
    {
        static MedicineSymptom dao = new MedicineSymptom();
      
        public static void DealWithMedicineSymptom()
        {
            SymptomSemnatics ss = new SymptomSemnatics();
            //ss.SaveSymptomSemanticsNonInstrunction();
            //SymptomSemnatics ss = new SymptomSemnatics();
            //ss.SaveSymptomSemanticsNonInstrunction();
            //关联药品和症状
            //dao.DealWithGoodAndPopulation_YiLiaoQiXie();
            //dao.DealWithGoodAndPopulation_ZhongYaoCai();
            //dao.DealWithGoodAndPopulation_ZhongXiYao();
            //dao.DealWithGoodAndPopulation_BaoJianPin();
            //dao.DealWithGoodAndPopulation_NonInstruction();
        }
    }
}
