# Supplementary material for: A knowledge graph based question answering method for medical domain
Source: PeerJ Comput Sci. 2021 Sep 1;7:e667. doi: 10.7717/peerj-cs.667 (PMC8444078; doi:10.7717/peerj-cs.667)
Supplement: Supplemental Information 1 [file peerj-cs-07-667-s001.zip › YFDYFKnowledgeDiscovery/Common/ExcelSheet.cs]

using System;
using System.Collections.Generic;
using System.Linq;
using System.Text;
using Excel = Microsoft.Office.Interop.Excel;


    /// <summary>
    /// ExcelSheet自定义类
    /// </summary>
    public class ExcelSheet
    {
        private Excel.Worksheet workSheet;

        public ExcelSheet(Excel.Worksheet workSheet)
        {
            this.workSheet = workSheet;
        }

        public Excel.Worksheet WorkSheet
        {
            get { return this.workSheet; }
            set { this.workSheet = value; }
        }
    }
