# Supplementary material for: A knowledge graph based question answering method for medical domain
Source: PeerJ Comput Sci. 2021 Sep 1;7:e667. doi: 10.7717/peerj-cs.667 (PMC8444078; doi:10.7717/peerj-cs.667)
Supplement: Supplemental Information 1 [file peerj-cs-07-667-s001.zip › YFDYFKnowledgeDiscovery/Common/WordTableContent.cs]

using System;
using System.Collections.Generic;
using System.Linq;
using System.Text;

/// <summary>
/// WordTableContent 的摘要说明
/// </summary>
public class WordTableContent
{
    private string contentLabel;
    private string contentValue;
    public WordTableContent(string contentLabel, string contentValue)
    {
        this.contentLabel = contentLabel;
        this.contentValue = contentValue;
    }

    public string ContentLabel
    {
        get { return this.contentLabel; }
        set { this.contentLabel = value; }
    }

    public string ContentValue
    {
        get { return this.contentValue; }
        set { this.contentValue = value; }
    }
}
