# Supplementary material for: A knowledge graph based question answering method for medical domain
Source: PeerJ Comput Sci. 2021 Sep 1;7:e667. doi: 10.7717/peerj-cs.667 (PMC8444078; doi:10.7717/peerj-cs.667)
Supplement: Supplemental Information 1 [file peerj-cs-07-667-s001.zip › YFDYFKnowledgeDiscovery/Dao/feihuajiankang.cs]

using System;
using System.Collections.Generic;
using System.Linq;
using System.Text;
using System.Web;
using System.Threading.Tasks;
using System.Data.SqlClient;
using System.Data;
using YFDYFKnowledgeDiscovery.Common;

namespace YFDYFKnowledgeDiscovery.Dao
{
   public class feihuajiankang
    {

        static SqlConnection conn = DBHelper.getConnection();

       public void saveurl(string name,string url)
       {
           try
           {
               string sql = "insert into feihuajiankang(symptom,url) values('" + name + "','" + url + "')";
               int result = DBHelper.ExecuteNoResult(sql, conn);
           }
           catch
           { 
           }
       }

       public List<string> geturl()
       {
           List<string> urllist = new List<string>();
           try
           {
               string sql = "select url from feihuajiankang where summarize is null and ID >13235 order by ID";
               DataTable dt = DBHelper.ExecuteWithReset(sql, conn);
               for (int i = 0; i < dt.Rows.Count; i++)
               {
                   urllist.Add(dt.Rows[i][0].ToString());
               }

           }
           catch
           {
 
           }
           return urllist;
       }

   

       //存储feihuajiankang所有信息
      public void saveall(string summarize, string pathogeny, string diagnose, string prevent, string diet, string therapies, string drug,string url1)
       {
           try
           {
               string sql = "update feihuajiankang set summarize='" + summarize + "',pathogeny='" + pathogeny + "',diagnose='" + diagnose + "',prevent='" + prevent + "',diet='" + diet + "',therapies='" + therapies + "',drug='" + drug + "' where url = '" + url1 + "'";
               int result = DBHelper.ExecuteNoResult(sql, conn);
           }
           catch
           {
 
           }
       }
  
       //存储问题网址
       public void savequestionurl(string name, string url)
       {
           try
           {
             //string sql = "insert into feihuajiankang(symptom,url) values('" + name + "','" + url + "')";
               string sql = "if not exists (select url from feihuajiankangquestion where url='" + url + "') insert into feihuajiankangquestion(symptom,url) values ('" + name + "','" + url + "')";
               int result = DBHelper.ExecuteNoResult(sql, conn);
           }
           catch
           { 
           }
       }

       //获取问题网址
       public List<string> getquestionurl()
       {
           List<string> urllist = new List<string>();
           try
           {
               string sql = "select url from feihuajiankangquestion1 where question ='' order by ID";
               DataTable dt = DBHelper.ExecuteWithReset(sql, conn);
               for (int i = 0; i < dt.Rows.Count; i++)
               {
                   urllist.Add(dt.Rows[i][0].ToString());
               }
           }
           catch
           {

           }

           return urllist;
       }
     

       public List<string> get()
       {
           List<string> urllist = new List<string>();
           try
           {
               string sql = "select url from feihuajiankangquestion1 where question is null order by ID";
               DataTable dt = DBHelper.ExecuteWithReset(sql, conn);
               for (int i = 0; i < dt.Rows.Count; i++)
               {
                   urllist.Add(dt.Rows[i][0].ToString());
               }
           }
           catch
           {

           }

           return urllist;
       }
  

       //存储所有问题信息
       public void savequestion(string questionkey, string question, string answer, string url)
       {
           try
           {
               questionkey = questionkey.Replace("'", "").Replace("-", "");
               question = question.Replace("'", "").Replace("-", "");
               answer = answer.Replace("'", "").Replace("-", "");
               string sql = "update feihuajiankangquestion1 set questionkey='" + questionkey + "',question='" + question + "',answer='" + answer + "' where url = '" + url + "'";
               int result = DBHelper.ExecuteNoResult(sql, conn);
           }
           catch
           {
 
           }
       }

       //将feihuajiankangquestion里的数据放进feihuajiankangquestion1表中
       public void change()
       {
           string sql1 = "select symptom, questionkey,question,answer,url from feihuajiankangquestion";
           DataTable dt = DBHelper.ExecuteWithReset(sql1, conn);
           for (int i = 0; i < dt.Rows.Count; i++)
           {
               string symptom1 = dt.Rows[i]["symptom"].ToString();
               string questionkey1 = dt.Rows[i]["questionkey"].ToString();
               string question1 = dt.Rows[i]["question"].ToString();
               string answer1 = dt.Rows[i]["answer"].ToString();
               string url1 = dt.Rows[i]["url"].ToString();

               string sql = "insert into feihuajiankangquestion1(symptom,questionkey,question,answer,url) values('" + symptom1 + "','" + questionkey1 + "','" + question1 + "','" + answer1 + "','" + url1 + "')";
               int result = DBHelper.ExecuteNoResult(sql, conn);
           }
       }

       //存储所有疾病网址
       public void savediseaseurl(string disease,string url)
       {
           try
           {
               string sql = "if not exists (select url from feihuadisease where url='" + url + "') insert into feihuadisease(disease,url) values('" + disease + "','" + url + "')";
               int result = DBHelper.ExecuteNoResult(sql, conn);
           }
           catch
           { 
           }
       }

       //获取疾病网址
       public List<string> getdiseaseurl()
       {
           List<string> urllist = new List<string>();
           try
           {
               string sql = "select url from feihuadisease order by ID ";
               DataTable dt = DBHelper.ExecuteWithReset(sql, conn);
               for (int i = 0; i < dt.Rows.Count; i++)
               {
                   urllist.Add(dt.Rows[i][0].ToString());
               }

           }
           catch
           {
 
           }
           return urllist;
       }

       public void savediseaseall(string summarize, string pathogeny, string symptom, string test, string therapies, string complication, string prevent, string diet, string relateddisease, string bodyparts, string department, string typicalsymptom, string testitem, string infectivity, string population,string url)
       {
           try
           {
               string sql = "update feihuadisease set summarize='" + summarize + "',pathogeny ='" + pathogeny + "',symptom = '" + symptom + "',test = '" + test + "',therapies='" + therapies + "', complication='" + complication + "',prevent='" + prevent + "',diet='" + diet + "',relateddisease='" + relateddisease + "',bodyparts='" + bodyparts + "',department='" + department + "',[typical symptom] = '" + typicalsymptom + "',[test item] = '" + testitem + "',infectivity = '" + infectivity + "',population='" + population + "' where url='" + url + "'";
               int result = DBHelper.ExecuteNoResult(sql, conn);
           }
           catch
           { 
           }
       }

       public void summ(string summarize,string url)
       {
           try
           {
               string sql = "update feihuadisease set summarize ='" + summarize + "' where url ='"+url+"'";
               int result = DBHelper.ExecuteNoResult(sql, conn);
           }
           catch
           {
           }
       }

       public void path(string pathogeny, string url)
       {
           try
           {
               string sql = "update feihuadisease set pathogeny ='" + pathogeny + "' where url ='" + url + "'";
               int result = DBHelper.ExecuteNoResult(sql, conn);
           }
           catch
           {
           }
       }


       public void sym(string symptom, string url)
       {
           try
           {
               string sql = "update feihuadisease set symptom ='" + symptom + "' where url ='" + url + "'";
               int result = DBHelper.ExecuteNoResult(sql, conn);
           }
           catch
           {
 
           }
       }

       public void te(string test, string url)
       {
           try
           {
               string sql = "update feihuadisease set test ='" + test + "' where url ='" + url + "'";
               int result = DBHelper.ExecuteNoResult(sql, conn);
           }
           catch
           {

           }
       }

       public void thera(string therapies, string url)
       {
           try
           {
               string sql = "update feihuadisease set therapies ='" + therapies + "' where url ='" + url + "'";
               int result = DBHelper.ExecuteNoResult(sql, conn);
           }
           catch
           {

           }
       }

       public void compli(string complication, string url)
       {
           try
           {
               string sql = "update feihuadisease set symptom ='" + complication + "' where url ='" + url + "'";
               int result = DBHelper.ExecuteNoResult(sql, conn);
           }
           catch
           {

           }
       }

       public void pre(string prevent, string url)
       {
           try
           {
               string sql = "update feihuadisease set prevent ='" + prevent + "' where url ='" + url + "'";
               int result = DBHelper.ExecuteNoResult(sql, conn);
           }
           catch
           {

           }
       }

       public void die(string diet, string url)
       {
           try
           {
               string sql = "update feihuadisease set diet ='" + diet + "' where url ='" + url + "'";
               int result = DBHelper.ExecuteNoResult(sql, conn);
           }
           catch
           {

           }
       }

       public void relate(string relateddisease, string url)
       {
           try
           {
               string sql = "update feihuadisease set relateddisease ='" + relateddisease + "' where url ='" + url + "'";
               int result = DBHelper.ExecuteNoResult(sql, conn);
           }
           catch
           {

           }
       }

       public void bodyp(string bodyparts, string url)
       {
           try
           {
               string sql = "update feihuadisease set bodyparts ='" + bodyparts + "' where url ='" + url + "'";
               int result = DBHelper.ExecuteNoResult(sql, conn);
           }
           catch
           {

           }
       }

       public void depart(string department, string url)
       {
           try
           {
               string sql = "update feihuadisease set department ='" + department + "' where url ='" + url + "'";
               int result = DBHelper.ExecuteNoResult(sql, conn);
           }
           catch
           {

           }
       }

       public void typical(string typicalsym, string url)
       {
           try
           {
               string sql = "update feihuadisease set [typical symptom] ='" + typicalsym + "' where url ='" + url + "'";
               int result = DBHelper.ExecuteNoResult(sql, conn);
           }
           catch
           {

           }
       }

       public void test(string symptom, string url)
       {
           try
           {
               string sql = "update feihuadisease set [test item] ='" + symptom + "' where url ='" + url + "'";
               int result = DBHelper.ExecuteNoResult(sql, conn);
           }
           catch
           {

           }
       }

       public void infect(string infectivity, string url)
       {
           try
           {
               string sql = "update feihuadisease set infectivity ='" + infectivity + "' where url ='" + url + "'";
               int result = DBHelper.ExecuteNoResult(sql, conn);
           }
           catch
           {

           }
       }

       public void popul(string population, string url)
       {
           try
           {
               string sql = "update feihuadisease set population ='" + population + "' where url ='" + url + "'";
               int result = DBHelper.ExecuteNoResult(sql, conn);
           }
           catch
           {

           }
       }
       public List<string> getallurl()
       {
            List<string> urllist = new List<string>();
           try
           {
               string sql = "select url from feihuajiankang where department is null order by ID";
                DataTable dt = DBHelper.ExecuteWithReset(sql, conn);
               for (int i = 0; i < dt.Rows.Count; i++)
               {
                   urllist.Add(dt.Rows[i][0].ToString());
               }
           }
           catch
           { 
           }
           return urllist;
       }

       public void xinxi(string department, string bodyparts, string highriskpopulation, string accompany,string url)
       {
           try
           {
               string sql = "update feihuajiankang set department ='" + department + "',bodyparts = '" + bodyparts + "',highriskpopulation='" + highriskpopulation + "',accompany ='" + accompany + "' where url='" + url + "'";
               int result = DBHelper.ExecuteNoResult(sql, conn);
           }
           catch
           { 
           }
       }

       //以下所有为商品相关
       //存储商品名及网址
       public void savegoodurl(string name, string url)
       {
           try
           {
               string sql = "if not exists (select url from feihuagood where url='" + url + "') insert into feihuagood(goodname,url,type) values('" + name + "','" + url + "','保健品')";
               int result = DBHelper.ExecuteNoResult(sql, conn);
           }
           catch
           { 
           }
       }

       //获取西药、保健品商品网址
       public List<string> getgoodurl()
       {
           List<string> urllist = new List<string>();
           try
           {
               string sql = "select url from feihuagood where type ='西药/中成药' or type='保健品' order by ID ";
               DataTable dt = DBHelper.ExecuteWithReset(sql, conn);
               for (int i = 0; i < dt.Rows.Count; i++)
               {
                   urllist.Add(dt.Rows[i][0].ToString());
               }
           }
           catch
           { 

           }
           return urllist;
       }

       //获取中草药商品网址
       public List<string> getgoodcaoyaourl()
       {
           List<string> urllist = new List<string>();
           try
           {
               string sql = "select url from feihuagood where disease is null and type='中草药' order by ID ";
               DataTable dt = DBHelper.ExecuteWithReset(sql, conn);
               for (int i = 0; i < dt.Rows.Count; i++)
               {
                   urllist.Add(dt.Rows[i][0].ToString());
               }
           }
           catch
           {

           }
           return urllist;
       }


       //存储所有信息
       public void savegood(string commonname, string englishname, string disease, string indication, string usage, string contraindication, string adversereactions, string attention, string specialpopulations, string interreaction, string pharmacology, string component, string validity, string enterprise, string size, string comment, string contrast, string similar, string number, string url)
       {
           try
           {
               string sql = "update feihuagood set commonname ='" + commonname + "',englishname='" + englishname + "',disease='" + disease + "',indication='" + indication + "',usage='" + usage + "',contraindication='" + contraindication + "',adversereactions='" + adversereactions + "',attention='" + attention + "',specialpopulations='" + specialpopulations + "',interreaction='" + interreaction + "',pharmacology='" + pharmacology + "',component='" + component + "',validity='" + validity + "',enterprise='" + enterprise + "',size='" + size + "',comment='" + comment + "',contrast='" + contrast + "',similar='" + similar + "',number='" + number + "' where url='" + url + "'";
               int result = DBHelper.ExecuteNoResult(sql, conn);
           }
           catch
           {
 
           }
       }

       public void savecommonname(string commonname, string url)
       {
           if (commonname != null)
           {
               commonname = commonname.Replace("-", "").Replace("'", "");
           }
           try
           {
               string sql = "update feihuagood set commonname='" + commonname + "' where url='" + url + "'";
               int result = DBHelper.ExecuteNoResult(sql, conn);
           }
           catch
           { 
           }
       }

       public void saveenglishname(string englishname, string url)
       {
           if (englishname != null)
           {
               englishname = englishname.Replace("-", "").Replace("'", "");
           }
           try
           {
               string sql = "update feihuagood set englishname='" + englishname + "' where url='" + url + "'";
               int result = DBHelper.ExecuteNoResult(sql, conn);
           }
           catch
           {
           }
       }
       public void savedisease(string disease, string url)
       {
           if (disease != null)
           {
               disease = disease.Replace("-", "").Replace("'", "");
           }
           try
           {
               string sql = "update feihuagood set disease='" + disease + "' where url='" + url + "'";
               int result = DBHelper.ExecuteNoResult(sql, conn);
           }
           catch
           {
           }
       }
       public void saveindication(string indication, string url)
       {
           if (indication != null)
           {

               indication = indication.Replace("-", "").Replace("'", "");
           }
           try
           {
               string sql = "update feihuagood set indication='" + indication + "' where url='" + url + "'";
               int result = DBHelper.ExecuteNoResult(sql, conn);
           }
           catch
           {
           }
       }
       public void saveusage(string usage, string url)
       {
           if (usage != null)
           {
               usage = usage.Replace("-", "").Replace("'", "");
           }
           try
           {
               string sql = "update feihuagood set usage='" + usage + "' where url='" + url + "'";
               int result = DBHelper.ExecuteNoResult(sql, conn);
           }
           catch
           {
           }
       }

       public void savecontraindication(string contraindication, string url)
       {
           if (contraindication != null)
           {
               contraindication = contraindication.Replace("-", "").Replace("'", "");
           }
           try
           {
               string sql = "update feihuagood set contraindication='" + contraindication + "' where url='" + url + "'";
               int result = DBHelper.ExecuteNoResult(sql, conn);
           }
           catch
           {
           }
       }

       public void saveadversereactions(string adversereactions, string url)
       {
           if (adversereactions != null)
           {
               adversereactions = adversereactions.Replace("-", "").Replace("'", "");
           }
           try
           {
               string sql = "update feihuagood set adversereactions='" + adversereactions + "' where url='" + url + "'";
               int result = DBHelper.ExecuteNoResult(sql, conn);
           }
           catch
           {
           }
       }

       public void saveattention(string attention, string url)
       {
           if (attention != null)
           {
               attention = attention.Replace("-", "").Replace("'", "");
           }
           try
           {
               string sql = "update feihuagood set attention='" + attention + "' where url='" + url + "'";
               int result = DBHelper.ExecuteNoResult(sql, conn);
           }
           catch
           {
           }
       }

       public void savespecialpopulations(string specialpopulations, string url)
       {
           if (specialpopulations != null)
           {
               specialpopulations = specialpopulations.Replace("-", "").Replace("'", "");
           }
           try
           {
               string sql = "update feihuagood set specialpopulations='" + specialpopulations + "' where url='" + url + "'";
               int result = DBHelper.ExecuteNoResult(sql, conn);
           }
           catch
           {
           }
       }

       public void saveinterreaction(string interreaction, string url)
       {
           if (interreaction != null)
           {
               interreaction = interreaction.Replace("-", "").Replace("'", "");
           }
           try
           {
               string sql = "update feihuagood set interreaction='" + interreaction + "' where url='" + url + "'";
               int result = DBHelper.ExecuteNoResult(sql, conn);
           }
           catch
           {
           }
       }

       public void savepharmacology(string pharmacology, string url)
       {
           if (pharmacology != null)
           {
               pharmacology = pharmacology.Replace("-", "").Replace("'", "");
           }
           try
           {
               string sql = "update feihuagood set pharmacology='" + pharmacology + "' where url='" + url + "'";
               int result = DBHelper.ExecuteNoResult(sql, conn);
           }
           catch
           {
           }
       }

       public void savecomponent(string component, string url)
       {
           if (component != null)
           {
               component = component.Replace("-", "").Replace("'", "");
           }
           try
           {
               string sql = "update feihuagood set component='" + component + "' where url='" + url + "'";
               int result = DBHelper.ExecuteNoResult(sql, conn);
           }
           catch
           {
           }
       }

       public void savevalidity(string validity, string url)
       {
           if (validity != null)
           {
               validity = validity.Replace("-", "").Replace("'", "");
           }
           try
           {
               string sql = "update feihuagood set validity='" + validity + "' where url='" + url + "'";
               int result = DBHelper.ExecuteNoResult(sql, conn);
           }
           catch
           {
           }
       }

       public void saveenterprise(string enterprise, string url)
       {
           if (enterprise != null)
           {
               enterprise = enterprise.Replace("-", "").Replace("'", "");
           }
           try
           {
               string sql = "update feihuagood set enterprise='" + enterprise + "' where url='" + url + "'";
               int result = DBHelper.ExecuteNoResult(sql, conn);
           }
           catch
           {
           }
       }

       public void savesize(string size, string url)
       {
           if (size != null)
           {
               size = size.Replace("-", "").Replace("'", "");
           }
           try
           {
               string sql = "update feihuagood set size='" + size + "' where url='" + url + "'";
               int result = DBHelper.ExecuteNoResult(sql, conn);
           }
           catch
           {
           }
       }

       public void savecomment(string comment, string url)
       {
           if (comment != null)
           {
               comment = comment.Replace("-", "").Replace("'", "");
           }
           try
           {
               string sql = "update feihuagood set comment='" + comment + "' where url='" + url + "'";
               int result = DBHelper.ExecuteNoResult(sql, conn);
           }
           catch
           {
           }
       }

       public void savecontrast(string contrast, string url)
       {
           if (contrast != null)
           {
               contrast = contrast.Replace("-", "").Replace("'", "");
           }
           try
           {
               string sql = "update feihuagood set contrast='" + contrast + "' where url='" + url + "'";
               int result = DBHelper.ExecuteNoResult(sql, conn);
           }
           catch
           {
           }
       }

       public void savesimilar(string similar, string url)
       {
           if (similar != null)
           {
               similar = similar.Replace("-", "").Replace("'", "");
           }
           try
           {
               string sql = "update feihuagood set similar='" + similar + "' where url='" + url + "'";
               int result = DBHelper.ExecuteNoResult(sql, conn);
           }
           catch
           {
           }
       }

       public void savenumber(string number, string url)
       {
           if(number !=null)
           {
           number = number.Replace("-", "").Replace("'", "");
           }
           try
           {
               string sql = "update feihuagood set number='" + number + "' where url='" + url + "'";
               int result = DBHelper.ExecuteNoResult(sql, conn);
           }
           catch
           {
           }
       }


       /*
        *疾病问题 
        */
       //存储问题网址
       public void savequestionurl(string url, string question, string type, string disease)
       {
           try
           {
               string sql = "insert into feihuadiseasequestion(url,question,type,disease) values('" + url + "','" + question + "','" + type + "','" + disease + "') ";
               int result = DBHelper.ExecuteNoResult(sql, conn);
           }
           catch
           { 
           }
       }
 
    
   
   
       //存储问题信息
       public void savequestionall(string questiondescribe, string answer, string url)
       {
           try
           {
               string sql = "update feihuadiseasequestion set questiondescribe='" + questiondescribe + "',answer='" + answer + "' where url='"+url+"'";
               int result = DBHelper.ExecuteNoResult(sql, conn);
           }
           catch
           {
 
           }
       }

       //获取问题网址
       public List<string> getdisquestionurl()
       {
             List<string> urllist = new List<string>();
           try
           {
               string sql = "select distinct url from feihuadiseasequestion  where questiondescribe is null";
               DataTable dt = DBHelper.ExecuteWithReset(sql, conn);
               for (int i = 0; i < dt.Rows.Count; i++)
               {
                   urllist.Add(dt.Rows[i][0].ToString());
               }
           }
           catch
           {

           }
           return urllist;
       }

    }
}
