# Supplementary material for: A knowledge graph based question answering method for medical domain
Source: PeerJ Comput Sci. 2021 Sep 1;7:e667. doi: 10.7717/peerj-cs.667 (PMC8444078; doi:10.7717/peerj-cs.667)
Supplement: Supplemental Information 1 [file peerj-cs-07-667-s001.zip › YFDYFKnowledgeDiscovery/Dao/jiankewang.cs]

using System;
using System.Collections.Generic;
using System.Data.SqlClient;
using System.Linq;
using System.Text;
using System.Threading.Tasks;
using YFDYFKnowledgeDiscovery.Common;

namespace YFDYFKnowledgeDiscovery.Dao
{
    public class jiankewang
    {
        static SqlConnection conn = DBHelper.getConnection();

        public List<string> getPageList()
        {
            List<string> pageList = new List<string>();
            for(int i=1;i<=9;i++)
            {
                string url = "http://www.jianke.com/list-0" + i.ToString() + ".html";
                pageList.Add(url);
            }
            return pageList;
        }
        public void getProductUrl()
        {
            //List<string> pageList = getPageList();
            string url = "http://www.jianke.com/list-01.html"; //中西药品


        }

        public void InsertProductUrl(string url,string type)
        {
            try
            {
                string sql = "insert into jiankewang(url,type) values('" + url + "','" + type + "')";
                int result = DBHelper.ExecuteNoResult(sql, conn);
            }
            catch (Exception ex)
            {
                 
            }
        }

        public List<string> GetProductUrlList()
        {
            try
            {
                List<string> urlList = new List<string>();
                string sql = "select url from jiankewang where ProductName is null";
                var result = DBHelper.ExecuteWithReset(sql, conn);
                for (int i = 0; i < result.Rows.Count; i++)
                {
                    urlList.Add(result.Rows[i][0].ToString());
                }
                return urlList;
            }
            catch (Exception ex)
            {
                return null;
            }
        }


        public void updateByUrl(string productName, string commonName, string productNum, string approveNum, string shuoming,string url)
        {
            try
            {
                string sql = "update jiankewang set ProductName='" + productName + "',CommonName='" + commonName + "',ProductNum='" + productNum + "',ApproveNum='" + approveNum + "',Shuoming='" + shuoming + "' where url='" + url + "'";
                int result = DBHelper.ExecuteNoResult(sql, conn);
            }
            catch (Exception ex)
            {

            }
        }
    }
}
