# Supplementary material for: A knowledge graph based question answering method for medical domain
Source: PeerJ Comput Sci. 2021 Sep 1;7:e667. doi: 10.7717/peerj-cs.667 (PMC8444078; doi:10.7717/peerj-cs.667)
Supplement: Supplemental Information 1 [file peerj-cs-07-667-s001.zip › YFDYFKnowledgeDiscovery/Dao/MedicalInstrumentInstruction.cs]

using System;
using System.Collections.Generic;
using System.Linq;
using System.Text;
using System.Web;
using System.Threading.Tasks;
using System.Data.SqlClient;
using System.Data;
using YFDYFKnowledgeDiscovery.Common;

namespace YFDYFKnowledgeDiscovery.Dao
{
    public class MedicalInstrumentInstruction
    {
        static SqlConnection conn = DBHelper.getConnection();

        public DataTable getSentence(String tableName, String name)
        {
            DataTable dt = new DataTable();
            try
            {
                string sql = "select " + name + ",name from " + tableName + " where LEN(" + name + ")>0";
                dt = DBHelper.ExecuteWithReset(sql, conn);
            }
            catch
            {

            }
            return dt;
        }

        public void insertYaoPinShiYingZheng(String subject, String value, String discription, String yaopin)
        {
            string sql = "insert into YaoPinShiYingZheng(subject,value,discription,yaopin) values('" + subject + "','" + value + "','" + discription + "','" + yaopin + "')";
            int result = DBHelper.ExecuteNoResult(sql, conn);
        }

        public void insertAnalysis(String value)
        {
            String sql = "insert into analysis(text,name) values('" + value + "','symptom')";
            DBHelper.ExecuteNoResult(sql, conn);
        }
    }
}
