# Supplementary material for: A knowledge graph based question answering method for medical domain
Source: PeerJ Comput Sci. 2021 Sep 1;7:e667. doi: 10.7717/peerj-cs.667 (PMC8444078; doi:10.7717/peerj-cs.667)
Supplement: Supplemental Information 1 [file peerj-cs-07-667-s001.zip › YFDYFKnowledgeDiscovery/Dao/MedicineInstruction.cs]

using System;
using System.Collections.Generic;
using System.Linq;
using System.Text;
using System.Threading.Tasks;
using System.Data.SqlClient;
using System.Data;
using YFDYFKnowledgeDiscovery.Common;


namespace YFDYFKnowledgeDiscovery.Dao
{
    class MedicineInstruction
    {
        static SqlConnection conn = DBHelper.getConnection();

        public DataTable getmainfunction()
        {
            DataTable dt = null;
            string sql = "select name,mainFunction from MedicineInstruction where mainFunction!=''";
            dt = DBHelper.ExecuteWithReset(sql, conn);

            return dt;
        }

        public void insertmainfunction(String name,String mainfunction)
        {
            String sql = "insert into MedicineInstructionFunction(name ,mianfunction) values ('" + name + "','" + mainfunction + "')";
            int result = DBHelper.ExecuteNoResult(sql, conn);
        }

        public DataTable getindication() 
        {
            DataTable dt = null;
            string sql = "select name,indication from MedicineInstruction where indication!=''";
            dt = DBHelper.ExecuteWithReset(sql, conn);

            return dt;
        }

        public void insertindication(String name, String indication)
        {
            String sql = "insert into MedicineInstructionIndication(name ,indication) values ('" + name + "','" + indication + "')";
            int result = DBHelper.ExecuteNoResult(sql, conn);
        }

        //MedicineNoInstruction表component成分
        public DataTable getNOInstruction()
        {
            DataTable dt = null;
            String sql = "select component from MedicineNonInstruction where component like '%化学%' ";
            dt = DBHelper.ExecuteWithReset(sql, conn);

            return dt;

        }

        public void insertNoCom(string component)
        {
            String sql = "insert into component2(component) values('" + component + "')";
            int result = DBHelper.ExecuteNoResult(sql, conn);
        }
        //去重
        public void save()
        {
            DataTable dt = null;
            string sql = "SELECT DISTINCT  component from component2 ";
            dt = DBHelper.ExecuteWithReset(sql, conn);

            for (int i = 0; i < dt.Rows.Count; i++)
            {
                string sql1 = "insert into component3(component) values ('" + dt.Rows[i][0] + "')";
                int result = DBHelper.ExecuteNoResult(sql1, conn);
            }
        }

        //导入analysis
        public void insertanalysis()
        {
            String sql = "select mianfunction from MedicineInstructionFunction group by mianfunction";
            DataTable dt = DBHelper.ExecuteWithReset(sql, conn);
            for(int i=0;i<dt.Rows.Count;i++)
            {
                sql = "insert into Analysis(text,name) values('"+dt.Rows[i][0].ToString()+"','symptom')";
                DBHelper.ExecuteNoResult(sql, conn);
            }
            
        }
    }
}
