# Supplementary material for: A knowledge graph based question answering method for medical domain
Source: PeerJ Comput Sci. 2021 Sep 1;7:e667. doi: 10.7717/peerj-cs.667 (PMC8444078; doi:10.7717/peerj-cs.667)
Supplement: Supplemental Information 1 [file peerj-cs-07-667-s001.zip › YFDYFKnowledgeDiscovery/Dao/yfdyf.cs]

using System;
using System.Collections.Generic;
using System.Data.SqlClient;
using System.Linq;
using System.Text;
using YFDYFKnowledgeDiscovery.Common;

namespace YFDYFKnowledgeDiscovery.Dao
{
    public class yfdyf
    {
        static SqlConnection conn = DBHelper.getConnection();
        internal void InsertProductUrl(string producturl)
        {
            try
            {
                string sql = "insert into yfdyf(url) values('" + producturl + "')";
                int result = DBHelper.ExecuteNoResult(sql, conn);
            }
            catch (Exception ex)
            {

            }
        }
        public List<string> GetProductUrlList()
        {
            try
            {
                List<string> urlList = new List<string>();
                string sql = "select url from yfdyf where productName is null";
                var result = DBHelper.ExecuteWithReset(sql, conn);
                for (int i = 0; i < result.Rows.Count; i++)
                {
                    urlList.Add(result.Rows[i][0].ToString());
                }
                return urlList;
            }
            catch (Exception ex)
            {
                return null;
            }
        }

        internal void insertKeyValue(string productName,string approveNum,string bianhao,string attrName, string attrValue)
        {
            try
            {
                string sql = "insert into yfdyf_key_value(productName,approveNum,bianhao,title,value) values('" + productName + "','" + approveNum + "','" + bianhao + "','" + attrName + "','" + attrValue + "')";
                int result = DBHelper.ExecuteNoResult(sql, conn);
            }
            catch (Exception ex)
            {

            }
        }

        internal void updateByUrl(string title, string url)
        {
            try
            {
                string sql = "update yfdyf set ProductName='" + title + "' where url='" + url + "'";
                int result = DBHelper.ExecuteNoResult(sql, conn);
            }
            catch (Exception ex)
            {

            }
        }
    }
}
