# Supplementary material for: A knowledge graph based question answering method for medical domain
Source: PeerJ Comput Sci. 2021 Sep 1;7:e667. doi: 10.7717/peerj-cs.667 (PMC8444078; doi:10.7717/peerj-cs.667)
Supplement: Supplemental Information 1 [file peerj-cs-07-667-s001.zip › YFDYFKnowledgeDiscovery/Dao/YiHaoDian.cs]

using System;
using System.Collections.Generic;
using System.Linq;
using System.Text;
using System.Web;
using System.Threading.Tasks;
using System.Data.SqlClient;
using System.Data;
using YFDYFKnowledgeDiscovery.Common;

namespace YFDYFKnowledgeDiscovery.Dao
{
    public class YiHaoDian
    {

        static SqlConnection conn = DBHelper.getConnection();

        public void saveUrl(String name,String url)
        {
            try
            {
                string sql = "insert into YiHaoDianLinShi(goodname,url) values('" + name + "','" + url + "')";
                int result = DBHelper.ExecuteNoResult(sql, conn);
            }
            catch
            {

            }
        }

        public void saveCommentsUrl(String name, String url)
        {
            try
            {
                string sql = "insert into YiHaoDian(name,url) values('" + name + "','" + url + "')";
                int result = DBHelper.ExecuteNoResult(sql, conn);
            }
            catch
            {

            }
        }

        public List<String> getUrl()
        {
            List<String> urlList = new List<string>();
            try
            {
                string sql = "select url from yihaodian where LEN(url)>0 and (len(comment)=0 or comment is null)";
                DataTable dt = DBHelper.ExecuteWithReset(sql, conn);
                for (int i = 0; i < dt.Rows.Count; i++)
                {
                    urlList.Add(dt.Rows[i][0].ToString());
                }
            }
            catch
            {

            }
            return urlList;
        }

        public DataTable getNameAndUrl()
        {
            DataTable dt = null;
            try
            {
                string sql = "select goodname,url from yihaodianlinshi where LEN(goodname)>0";
                dt = DBHelper.ExecuteWithReset(sql, conn);
            }
            catch
            {

            }
            return dt;
        }

        public void updateText(String url, String comment)
        {
            String sql = "";
            try
            {
                if (comment.Length < 4000)
                {
                    sql = "update yihaodian set comment='" + comment + "' where url='" + url + "'";
                }
                else
                {
                    sql = "update yihaodian set comment='" + comment.Substring(0, 4000) + "' where url='" + url + "'";
                }
                int result = DBHelper.ExecuteNoResult(sql, conn);
            }
            catch
            {

            }
        }
    }
}
