# Supplementary material for: A knowledge graph based question answering method for medical domain
Source: PeerJ Comput Sci. 2021 Sep 1;7:e667. doi: 10.7717/peerj-cs.667 (PMC8444078; doi:10.7717/peerj-cs.667)
Supplement: Supplemental Information 1 [file peerj-cs-07-667-s001.zip › YFDYFKnowledgeDiscovery/Dao/zhengzhuangAndMedincine.cs]

using System;
using System.Collections.Generic;
using System.Linq;
using System.Text;
using System.Threading.Tasks;
using System.Data;
using System.Data.SqlClient;
using YFDYFKnowledgeDiscovery.Dao;
using YFDYFKnowledgeDiscovery.Common;
using Excel = Microsoft.Office.Interop.Excel;
using System.Reflection;

namespace YFDYFKnowledgeDiscovery.Dao
{
    public class zhengzhuangAndMedincine
    {
        static SqlConnection conn = DBHelper.getConnection();

        public static void test()
        {
            List<string> symptoms = new List<string>();
            string sql = "select Symptom from feihuajiankang";
            DataTable dt = DBHelper.ExecuteWithReset(sql, conn);
            for (int i = 0; i < dt.Rows.Count; i++)
            {
                symptoms.Add(dt.Rows[i][0].ToString());
            }

            for (int i = 5524; i < symptoms.Count; i++)
            {
                var symptom = symptoms[i].Trim();
                string sql1 = "select  name from MedicineInstruction  where mainFunction like '%" + symptom + "%' or indication like '%" + symptom + "%' or taboo like '%" + symptom + "%' or badEffect like '%" + symptom + "%' or attention like '%" + symptom + "%' ";
                DataTable dt1 = DBHelper.ExecuteWithReset(sql1, conn);
                if (dt1 == null)
                {
                    continue;
                }
                for (int j = 0; j < dt1.Rows.Count; j++)
                {
                    //var mainFunction = dt1.Rows[j][0].ToString();
                    //var indication = dt1.Rows[j][1].ToString();
                    //var taboo = dt1.Rows[j][2].ToString();
                    //var attention = dt1.Rows[j][3].ToString();
                    var name = dt1.Rows[j][0].ToString();
                    string sqlInsert = "insert into nameAndsymptom values('" + name + "','" + symptom + "')";
                    int ret = DBHelper.ExecuteNoResult(sqlInsert, conn);
                }

            }

        }
        public static void test3()
        {
            List<string> symptoms = new List<string>();
            string sql = "select Symptom from feihuajiankang";
            DataTable dt = DBHelper.ExecuteWithReset(sql, conn);
            for (int i = 0; i < dt.Rows.Count; i++)
            {
                symptoms.Add(dt.Rows[i][0].ToString());
            }

            for (int i = 0; i < symptoms.Count; i++)
            {
                var symptom = symptoms[i];
                string sql1 = "select name from ChineseMedicineMaterialInstruction where mainFunction like '%" + symptom + "%' or indicationAndTaboo like '%" + symptom + "%'";
                //string sql1 = "select  name from MedicineInstruction  where mainFunction like '%" + symptom + "%' or indication like '%" + symptom + "%' or taboo like '%" + symptom + "%' or badEffect like '%" + symptom + "%' or attention like '%" + symptom + "%' ";
                DataTable dt1 = DBHelper.ExecuteWithReset(sql1, conn);
                for (int j = 0; j < dt1.Rows.Count; j++)
                {
                    //var mainFunction = dt1.Rows[j][0].ToString();
                    //var indication = dt1.Rows[j][1].ToString();
                    //var taboo = dt1.Rows[j][2].ToString();
                    //var attention = dt1.Rows[j][3].ToString();
                    var name = dt1.Rows[j][0].ToString();
                    string sqlInsert = "insert into nameAndsymptom values('" + name + "','" + symptom + "')";
                    int ret = DBHelper.ExecuteNoResult(sqlInsert, conn);
                }

            }
        }

        public static void test2()
        {
            //select medicineName from MedicineNonInstruction where indication like '%嗳气%' or taboo like '%嗳气%' group by medicineName
            //select name from MedicalInstrumentInstruction where adaption like '%嗳气%' group by name
            //select name from HealthProductInstruction where healthFunction like '%暖气%' or attention like '%嗳气%' group by name
            List<string> symptoms = new List<string>();
            string sql = "select Symptom from feihuajiankang";
            DataTable dt = DBHelper.ExecuteWithReset(sql, conn);
            for (int i = 0; i < dt.Rows.Count; i++)
            {
                symptoms.Add(dt.Rows[i][0].ToString());
            }
            for (int i = 0; i < symptoms.Count; i++)
            {
                var symptom = symptoms[i];
                string sql1 = "select medicineName from MedicineNonInstruction where indication like '%" + symptom + "%' or taboo like '%" + symptom + "%'";
                DataTable dt1 = DBHelper.ExecuteWithReset(sql1, conn);
                for (int j = 0; j < dt1.Rows.Count; j++)
                {
                    var name = dt1.Rows[j][0].ToString();
                    string sqlInsert = "insert into nameAndsymptom values('" + name + "','" + symptom + "')";
                    int ret = DBHelper.ExecuteNoResult(sqlInsert, conn);
                }
                sql1 = "select name from MedicalInstrumentInstruction where adaption like '%" + symptom + "%'";
                dt1 = DBHelper.ExecuteWithReset(sql1, conn);
                for (int j = 0; j < dt1.Rows.Count; j++)
                {
                    var name = dt1.Rows[j][0].ToString();
                    string sqlInsert = "insert into nameAndsymptom values('" + name + "','" + symptom + "')";
                    int ret = DBHelper.ExecuteNoResult(sqlInsert, conn);
                }
                sql1 = "select name from HealthProductInstruction where healthFunction like '%" + symptom + "%' or attention like '%" + symptom + "%'";
                dt1 = DBHelper.ExecuteWithReset(sql1, conn);
                for (int j = 0; j < dt1.Rows.Count; j++)
                {
                    var name = dt1.Rows[j][0].ToString();
                    string sqlInsert = "insert into nameAndsymptom values('" + name + "','" + symptom + "')";
                    int ret = DBHelper.ExecuteNoResult(sqlInsert, conn);
                }
            }
        }

        public static void test4()
        {
            string sql = "select name from nameandsymptom group by name";
            DataTable dt = DBHelper.ExecuteWithReset(sql, conn);
            for (int i = 0; i < dt.Rows.Count; i++)
            {
                string name = dt.Rows[i][0].ToString();
                sql = "select medicinename from YFMedicine where replacename='" + name + "'";
                DataTable dt2 = DBHelper.ExecuteWithReset(sql, conn);
                if (dt2 != null && dt2.Rows.Count > 0)
                {
                    string YFName = dt2.Rows[0][0].ToString();
                    sql = "update nameandsymptom set yfmedicinename='" + YFName + "' where name='" + name + "'";
                    int ret = DBHelper.ExecuteNoResult(sql, conn);
                }
            }
        }

        public static void test5()
        {
            string[] lines1 = System.IO.File.ReadAllLines(@"E:\JixinZhang\益丰大药房知识库\Y01.csv", Encoding.Default);
            string[] lines2 = System.IO.File.ReadAllLines(@"E:\JixinZhang\益丰大药房知识库\Y08.csv", Encoding.Default);
            for (int i = 0; i < lines1.Length; i++)
            {
                String[] values = lines1[i].Split(new string[] { "," }, StringSplitOptions.RemoveEmptyEntries);
                string sql = "insert into YFMedicine values(newid(),'" + values[0] +"','" + values[1] +"','')";
                int ret = DBHelper.ExecuteNoResult(sql, conn);
            }
            for (int i = 0; i < lines2.Length; i++)
            {
                String[] values = lines2[i].Split(new string[] { "," }, StringSplitOptions.RemoveEmptyEntries);
                string sql = "insert into YFMedicine values(newid(),'" + values[0] + "','" + values[1] + "','')";
                int ret = DBHelper.ExecuteNoResult(sql, conn);
            }
        }

        public static void test6()
        {
            string sql = "select yfmedicinename from yfmedicine";
            DataTable dt = DBHelper.ExecuteWithReset(sql, conn);
            for (int i = 0; i < dt.Rows.Count; i++)
            {
                string YFMedicineName = dt.Rows[i][0].ToString();
                sql = "select replacename from yfmedicine2 where yfmedicinename='" + YFMedicineName + "'";
                DataTable dt2 = DBHelper.ExecuteWithReset(sql, conn);
                if (dt2 != null && dt2.Rows.Count > 0)
                {
                    string KDMedicineName = dt2.Rows[0][0].ToString().Trim();
                    sql = "update yfmedicine set kdmedicinename='" + KDMedicineName + "' where yfmedicinename='" + YFMedicineName + "'";
                    int ret = DBHelper.ExecuteNoResult(sql, conn);
                }
            }
        }

        public static void test7()
        {
            string sql = "select yfmedicinename from yfmedicine where kdmedicinename is null";
            DataTable dt = DBHelper.ExecuteWithReset(sql, conn);
            for (int i = 0; i < dt.Rows.Count; i++)
            {
                string YFMedicineName = dt.Rows[i][0].ToString();
                string YFMedicineName2 = Common.StringHelper.deleteSignature(YFMedicineName, "(", ")");
                YFMedicineName2 = Common.StringHelper.deleteSignature(YFMedicineName2, "（", "）");
                sql = "select replacename from yfmedicine2 where yfmedicinename='" + YFMedicineName2 + "'";
                DataTable dt2 = DBHelper.ExecuteWithReset(sql, conn);
                if (dt2 != null && dt2.Rows.Count > 0)
                {
                    string KDMedicineName = dt2.Rows[0][0].ToString().Trim();
                    sql = "update yfmedicine set kdmedicinename='" + KDMedicineName + "' where yfmedicinename='" + YFMedicineName + "'";
                    int ret = DBHelper.ExecuteNoResult(sql, conn);
                }
            }
        }

        public static void test8()
        {
            List<string> diseases = new List<string>();
            string sql = "select disease from feihuadisease";
            DataTable dt = DBHelper.ExecuteWithReset(sql, conn);
            for (int i = 0; i < dt.Rows.Count; i++)
            {
                diseases.Add(dt.Rows[i][0].ToString());
            }
            for (int i = 0; i < diseases.Count; i++)
            {
                var disease = diseases[i].Trim();
                string sql1 = "select name from MedicineInstruction  where mainFunction like '%" + disease + "%' or indication like '%" + disease + "%' or taboo like '%" + disease + "%' or badEffect like '%" + disease + "%' or attention like '%" + disease + "%' ";
                DataTable dt1 = DBHelper.ExecuteWithReset(sql1, conn);
                if (dt1 == null)
                {
                    continue;
                }
                for (int j = 0; j < dt1.Rows.Count; j++)
                {
                    var name = dt1.Rows[j][0].ToString();
                    string sqlInsert = "insert into nameAnddisease(name,disease) values('" + name + "','" + disease + "')";
                    int ret = DBHelper.ExecuteNoResult(sqlInsert, conn);
                }
                sql1 = "select name from ChineseMedicineMaterialInstruction where mainFunction like '%" + disease + "%' or indicationAndTaboo like '%" + disease + "%'";
                dt1 = DBHelper.ExecuteWithReset(sql1, conn);
                if (dt1 == null)
                {
                    continue;
                }
                for (int j = 0; j < dt1.Rows.Count; j++)
                {
                    var name = dt1.Rows[j][0].ToString();
                    string sqlInsert = "insert into nameAnddisease(name,disease) values('" + name + "','" + disease + "')";
                    int ret = DBHelper.ExecuteNoResult(sqlInsert, conn);
                }
                sql1 = "select medicineName from MedicineNonInstruction where indication like '%" + disease + "%' or taboo like '%" + disease + "%'";
                dt1 = DBHelper.ExecuteWithReset(sql1, conn);
                if (dt1 == null)
                {
                    continue;
                }
                for (int j = 0; j < dt1.Rows.Count; j++)
                {
                    var name = dt1.Rows[j][0].ToString();
                    string sqlInsert = "insert into nameAnddisease(name,disease) values('" + name + "','" + disease + "')";
                    int ret = DBHelper.ExecuteNoResult(sqlInsert, conn);
                }
                sql1 = "select name from MedicalInstrumentInstruction where adaption like '%" + disease + "%'";
                dt1 = DBHelper.ExecuteWithReset(sql1, conn);
                if (dt1 == null)
                {
                    continue;
                }
                for (int j = 0; j < dt1.Rows.Count; j++)
                {
                    var name = dt1.Rows[j][0].ToString();
                    string sqlInsert = "insert into nameAnddisease(name,disease) values('" + name + "','" + disease + "')";
                    int ret = DBHelper.ExecuteNoResult(sqlInsert, conn);
                }
                sql1 = "select name from HealthProductInstruction where healthFunction like '%" + disease + "%' or attention like '%" + disease + "%'";
                dt1 = DBHelper.ExecuteWithReset(sql1, conn);
                if (dt1 == null)
                {
                    continue;
                }
                for (int j = 0; j < dt1.Rows.Count; j++)
                {
                    var name = dt1.Rows[j][0].ToString();
                    string sqlInsert = "insert into nameAnddisease(name,disease) values('" + name + "','" + disease + "')";
                    int ret = DBHelper.ExecuteNoResult(sqlInsert, conn);
                }
            }
        }

        public static void test9()
        {
            string sql = "select name from nameanddisease group by name";
            DataTable dt = DBHelper.ExecuteWithReset(sql, conn);
            for (int i = 0; i < dt.Rows.Count; i++)
            {
                string name = dt.Rows[i][0].ToString();
                sql = "select yfid,yfmedicinename from YFMedicine where kdmedicinename='" + name + "'";
                DataTable dt2 = DBHelper.ExecuteWithReset(sql, conn);
                if (dt2 != null && dt2.Rows.Count > 0)
                {
                    string yfid = dt2.Rows[0][0].ToString();
                    string YFName = dt2.Rows[0][1].ToString();
                    sql = "update nameanddisease set yfid='" + yfid + "',yfmedicinename='" + YFName + "' where name='" + name + "'";
                    int ret = DBHelper.ExecuteNoResult(sql, conn);
                }
            }
        }

        public static void test10()
        {
            string sql = "select pizhunwenhao,jixing,guige from yaojianju";
            DataTable dt = DBHelper.ExecuteWithReset(sql, conn);
            for (int i = 0; i < dt.Rows.Count; i++)
            {
                string approveNumber = dt.Rows[i][0].ToString();
                string form = dt.Rows[i][1].ToString();
                string specification = dt.Rows[i][2].ToString();
                sql = "update yfgoods set form='" + form + "',specification='" + specification + "' where approvenumber='" + approveNumber + "'";
                int ret = DBHelper.ExecuteNoResult(sql, conn);
            }
        }

        public static void test11()
        {
            string sql = "select id,approvedate2 from yfgoods";
            DataTable dt = DBHelper.ExecuteWithReset(sql, conn);
            for (int i = 0; i < dt.Rows.Count; i++)
            {
                string id = dt.Rows[i][0].ToString();
                string dateStr = dt.Rows[i][1].ToString().Trim();
                if (dateStr.Equals("") == false)
                {
                    sql = "update yfgoods set approvedate='" + dateStr + "' where id='" + id + "'";
                }
                int ret = DBHelper.ExecuteNoResult(sql, conn);
            }
        }

        public static void test12()
        {
            string filePath = "E:\\JixinZhang\\益丰商品目录.csv";
            string[] lines = System.IO.File.ReadAllLines(@filePath, Encoding.Default);
            for (int i = 0; i < lines.Length; i++)
            {
                String[] values = lines[i].Split(new string[] { "@" }, StringSplitOptions.RemoveEmptyEntries);
                string YFId = values[0];
                string YFMedicineName = values[1];
                string type = values[4];
                if (type.Equals("Y01") == true || type.Equals("Y08") == true)
                {
                    string sql = "select yfid from yfgoodinstruction where yfid='" + YFId + "'";
                    DataTable dt = DBHelper.ExecuteWithReset(sql, conn);
                    if (dt.Rows.Count == 0)
                    {
                        sql = "insert into yfgoodinstruction(id,yfid,yfmedicinename) values(newid(),'" + YFId + "','" + YFMedicineName + "')";
                        int ret = DBHelper.ExecuteNoResult(sql, conn);
                    }
                }
            }
        }

        public static void test13()
        {
            string sql = "select yfmedicinename from yfgoodinstruction where type is null";
            DataTable dt = DBHelper.ExecuteWithReset(sql, conn);
            for (int i = 0; i < dt.Rows.Count; i++)
            {
                string YFMedicineName = dt.Rows[i][0].ToString();
                //sql = "select mainfunction,indication,taboo,type from medicineInstruction where name='" + YFMedicineName + "'";
                sql = "select indication,taboo from MedicineNonInstruction where medicinename='" + YFMedicineName + "'";
                DataTable dt2 = DBHelper.ExecuteWithReset(sql, conn);
                if (dt2.Rows.Count > 0)
                {
                    //string mainFunction = dt2.Rows[0][0].ToString();
                    //string indication = dt2.Rows[0][1].ToString();
                    //string taboo = dt2.Rows[0][2].ToString();
                    //string type = dt2.Rows[0][3].ToString();
                    string indication = dt2.Rows[0][0].ToString();
                    string taboo = dt2.Rows[0][1].ToString();
                    if (indication.Equals("") == false)
                    {
                        sql = "update yfgoodinstruction set indication='" + indication + "',taboo='" + taboo + "',kdmedicinename='" + YFMedicineName + "',type='中西药' where type is null and yfmedicinename='" + YFMedicineName + "'";
                        int ret = DBHelper.ExecuteNoResult(sql, conn);
                    }
                }
            }
        }

        public static void test14()
        {
            string sql = "select yfmedicinename from yfgoodinstruction where type is null";
            DataTable dt = DBHelper.ExecuteWithReset(sql, conn);
            for (int i = 0; i < dt.Rows.Count; i++)
            {
                string YFMedicineName = dt.Rows[i][0].ToString();
                string YFMedicineName2 = Common.StringHelper.deleteSignature(YFMedicineName, "(", ")");
                YFMedicineName2 = Common.StringHelper.deleteSignature(YFMedicineName, "（", "）");
                sql = "select indication,taboo from MedicineNonInstruction where medicinename like '%" + YFMedicineName2 + "%'";
                DataTable dt2 = DBHelper.ExecuteWithReset(sql, conn);
                if (dt2.Rows.Count > 0)
                {
                    //string mainFunction = dt2.Rows[0][0].ToString();
                    //string indication = dt2.Rows[0][1].ToString();
                    //string taboo = dt2.Rows[0][2].ToString();
                    //string type = dt2.Rows[0][3].ToString();
                    string indication = dt2.Rows[0][0].ToString();
                    string taboo = dt2.Rows[0][1].ToString();
                    if (indication.Equals("") == false)
                    {
                        sql = "update yfgoodinstruction set indication='" + indication + "',taboo='" + taboo + "',kdmedicinename='" + YFMedicineName + "',type='中西药' where type is null and yfmedicinename='" + YFMedicineName + "'";
                        int ret = DBHelper.ExecuteNoResult(sql, conn);
                    }
                }
            }
        }

        public static void test15()
        {
            string sql = "select yfmedicinename from yfgoodinstruction where type is null";
            DataTable dt = DBHelper.ExecuteWithReset(sql, conn);
            for (int i = 0; i < dt.Rows.Count; i++)
            {
                string YFMedicineName = dt.Rows[i][0].ToString();
                string YFMedicineName2 = Common.StringHelper.deleteSignature(YFMedicineName, "(", ")");
                YFMedicineName2 = Common.StringHelper.deleteSignature(YFMedicineName, "（", "）");
                sql = "select value from baikedetail where yaopin like '%" + YFMedicineName2 + "%' and (name like '%功能%' or name like '%主治%')";
                DataTable dt2 = DBHelper.ExecuteWithReset(sql, conn);
                string mainFunction = "";
                if (dt2.Rows.Count > 0)
                {
                    mainFunction = dt2.Rows[0][0].ToString();
                }
                sql = "select value from baikedetail where yaopin like '%" + YFMedicineName2 + "%' and name like '%适应%'";
                DataTable dt3 = DBHelper.ExecuteWithReset(sql, conn);
                string indication = "";
                if (dt3.Rows.Count > 0)
                {
                    indication = dt3.Rows[0][0].ToString();
                }
                sql = "select value from baikedetail where yaopin like '%" + YFMedicineName2 + "%' and name like '%禁忌%'";
                DataTable dt4 = DBHelper.ExecuteWithReset(sql, conn);
                string taboo = "";
                if (dt4.Rows.Count > 0)
                {
                    taboo = dt4.Rows[0][0].ToString();
                }
                if (mainFunction.Equals("") == false || indication.Equals("") == false || taboo.Equals("") == false)
                {
                    sql = "update yfgoodinstruction set indication='" + indication + "',taboo='" + taboo + "',kdmedicinename='" + YFMedicineName + "',type='中西药' where type is null and yfmedicinename='" + YFMedicineName + "'";
                    int ret = DBHelper.ExecuteNoResult(sql, conn);
                }
            }
        }

        public static void test16()
        {
            string sql = "select approvenumber from kdmedicineinstruction where enterprise =''";
            DataTable dt = DBHelper.ExecuteWithReset(sql, conn);
            for (int i = 0; i < dt.Rows.Count; i++)
            {
                string approveNumber = dt.Rows[i][0].ToString();
                sql = "select enterprise,address from medicinenoninstruction where approvenumber='" + approveNumber + "'";
                DataTable dt2 = DBHelper.ExecuteWithReset(sql, conn);
                if (dt2.Rows.Count > 0)
                {
                    string enterprise = dt2.Rows[0][0].ToString();
                    string address = dt2.Rows[0][1].ToString();
                    sql = "update kdmedicineinstruction set enterprise='" + enterprise + "',address='" + address + "' where approvenumber='" + approveNumber + "'";
                    int ret = DBHelper.ExecuteNoResult(sql, conn);
                }
            }
        }

        public static void test17()
        {
            string sql = "select name,approvenumber from kdmedicineinstruction where savemethod =''";
            DataTable dt = DBHelper.ExecuteWithReset(sql, conn);
            for (int i = 0; i < dt.Rows.Count; i++)
            {
                string yaopin = dt.Rows[i][0].ToString();
                string approveNumber = dt.Rows[i][1].ToString();
                sql = "select value from baikedetail where yaopin='" + yaopin + "' and name like '%贮藏%'";
                DataTable dt2 = DBHelper.ExecuteWithReset(sql, conn);
                if (dt2.Rows.Count > 0)
                {
                    string savemethod = dt2.Rows[0][0].ToString();
                    sql = "update kdmedicineinstruction set savemethod='" + savemethod + "' where approvenumber='" + approveNumber + "' and savemethod =''";
                    int ret = DBHelper.ExecuteNoResult(sql, conn);
                }
            }
        }

        public static void test20()
        {
            string filePathName = "E:\\JixinZhang\\数据缺失药品词条.xlsx";
            Excel.Application xapp = new Excel.Application();
            try
            {
                Excel.Workbook xbook = xapp.Workbooks._Open(filePathName, Missing.Value, Missing.Value,
                                        Missing.Value, Missing.Value, Missing.Value, Missing.Value, Missing.Value,
                                        Missing.Value, Missing.Value, Missing.Value, Missing.Value, Missing.Value);
                Excel.Worksheet xsheet = (Excel.Worksheet)xbook.Sheets[1];
                for (int i = 1; i <= 1628; i++)
                {
                    Excel.Range rngA = xsheet.get_Range("A" + i.ToString(), Missing.Value);
                    string YFMedicineName = rngA.Text;
                    YFMedicineName = YFMedicineName.Trim();
                    Excel.Range rngB = xsheet.get_Range("B" + i.ToString(), Missing.Value);
                    string mainFunction = rngB.Text;
                    mainFunction = mainFunction.Trim();
                    Excel.Range rngC = xsheet.get_Range("C" + i.ToString(), Missing.Value);
                    string indication = rngC.Text;
                    indication = indication.Trim();
                    if (YFMedicineName != null && YFMedicineName.Equals("") == false)
                    {
                        string sql = "select name from kdmedicineinstruction where name='" + YFMedicineName + "'";
                        DataTable dt2 = DBHelper.ExecuteWithReset(sql, conn);
                        if (dt2.Rows.Count > 0)
                        {
                            sql = "update kdmedicineinstruction set mainfunction='" + mainFunction + "',indication='" + indication + "' where name='" + YFMedicineName + "' and (LEN(mainfunction)=0 and LEN(indication)=0)";
                            int ret = DBHelper.ExecuteNoResult(sql, conn);
                        }
                        else
                        {
                            sql = "insert into kdmedicineinstruction(id,name,mainfunction,indication) values(newid(),'" + YFMedicineName + "','" + mainFunction + "','" + indication + "')";
                            int ret = DBHelper.ExecuteNoResult(sql, conn);
                        }
                    }
                }
                xapp.Workbooks.Close();
            }
            catch
            {
                xapp.Workbooks.Close();
            }
        }

        public static void test21()
        {
            string filePathName = "E:\\JixinZhang\\数据缺失药品词条.xlsx";
            Excel.Application xapp = new Excel.Application();
            try
            {
                Excel.Workbook xbook = xapp.Workbooks._Open(filePathName, Missing.Value, Missing.Value,
                                        Missing.Value, Missing.Value, Missing.Value, Missing.Value, Missing.Value,
                                        Missing.Value, Missing.Value, Missing.Value, Missing.Value, Missing.Value);
                Excel.Worksheet xsheet = (Excel.Worksheet)xbook.Sheets[1];
                for (int i = 1; i <= 1628; i++)
                {
                    Excel.Range rngA = xsheet.get_Range("A" + i.ToString(), Missing.Value);
                    string YFMedicineName = rngA.Text;
                    YFMedicineName = YFMedicineName.Trim();
                    if (YFMedicineName != null && YFMedicineName.Equals("") == false)
                    {
                        string sql = "select yfid from YFGoodInstruction where kdmedicinename!=yfmedicinename and yfmedicinename='" + YFMedicineName + "'";
                        DataTable dt2 = DBHelper.ExecuteWithReset(sql, conn);
                        if (dt2.Rows.Count > 0)
                        {
                            for (int j = 0; j < dt2.Rows.Count; j++)
                            {
                                string YFId = dt2.Rows[j][0].ToString();
                                sql = "update YFGoodInstruction set kdmedicinename='" + YFMedicineName + "' where yfid='" + YFId + "'";
                                int ret = DBHelper.ExecuteNoResult(sql, conn);
                            }
                        }
                    }
                }
                xapp.Workbooks.Close();
            }
            catch
            {
                xapp.Workbooks.Close();
            }
        }

        public static void test22()
        {
            string sql = "select name,office from zhongguojiankangwang";
            DataTable dt = DBHelper.ExecuteWithReset(sql, conn);
            for (int i = 0; i < dt.Rows.Count; i++)
            {
                string diseaseName = dt.Rows[i][0].ToString();
                string office = dt.Rows[i][1].ToString();
                sql = "update kddiseaseinstruction set office='" + office + "' where diseasename='" + diseaseName + "' and office is null";
                int ret = DBHelper.ExecuteNoResult(sql, conn);
            }
        }

        public static void test23()
        {
            string sql = "select diseasename from kddiseaseinstruction where office is null";
            DataTable dt = DBHelper.ExecuteWithReset(sql, conn);
            for (int i = 0; i < dt.Rows.Count; i++)
            {
                string diseaseName = dt.Rows[i][0].ToString();
                sql = "select text from baikediseasedetail where title like '%科室%' and diseasename='" + diseaseName + "'";
                DataTable dt2 = DBHelper.ExecuteWithReset(sql, conn);
                if (dt2.Rows.Count > 0)
                {
                    string office = dt2.Rows[0][0].ToString();
                    sql = "update kddiseaseinstruction set office='" + office + "' where diseasename='" + diseaseName + "'";
                    int ret = DBHelper.ExecuteNoResult(sql, conn);
                }
            }
        }

        public static void test24()
        {
            string sql = "select symptomName from kdsymptom";
            DataTable dt = DBHelper.ExecuteWithReset(sql, conn);
            for (int i = 0; i < dt.Rows.Count; i++)
            {
                string symptomName = dt.Rows[i][0].ToString();
                sql = "select diseaseName from kddiseaseinstruction where symptomdiscription like '%" + symptomName + "%' or typicalsymptom like '%" + symptomName + "%'";
                DataTable dt2 = DBHelper.ExecuteWithReset(sql, conn);
                for (int j = 0; j < dt2.Rows.Count; j++)
                {
                    string diseaseName = dt2.Rows[j][0].ToString();
                    sql = "insert into kdsymptomdisease(symptomdiseaseid,symptomname,diseasename) values(newid(),'" + symptomName + "','" + diseaseName + "')";
                    int ret = DBHelper.ExecuteNoResult(sql, conn);
                }
            }
        }

        public static void test25()
        {
            string sql = "select bodypositionname from kdbody";
            DataTable dt = DBHelper.ExecuteWithReset(sql, conn);
            for (int i = 0; i < dt.Rows.Count; i++)
            {
                string bodyPositionName = dt.Rows[i][0].ToString();
                sql = "select symptomname from kdsymptominstruction where bodyposition like '%" + bodyPositionName + "%'";
                DataTable dt2 = DBHelper.ExecuteWithReset(sql, conn);
                for (int j = 0; j < dt2.Rows.Count; j++)
                {
                    string symptomName = dt2.Rows[j][0].ToString();
                    sql = "insert into kdsymptomBody(symptomBodyId,symptomname,bodypositionName) values(newid(),'" + symptomName + "','" + bodyPositionName + "')";
                    int ret = DBHelper.ExecuteNoResult(sql, conn);
                }
            }
        }

        public static void test26()
        {
            string sql = "select office from kdsymptominstruction";
            DataTable dt = DBHelper.ExecuteWithReset(sql, conn);
            for (int i = 0; i < dt.Rows.Count; i++)
            {
                string office = dt.Rows[i][0].ToString();
                String[] values = office.Split(new string[] { "、" }, StringSplitOptions.RemoveEmptyEntries);
                for (int j = 0; j < values.Length; j++)
                {
                    string value = values[j].Trim();
                    sql = "insert into temp values('" + value + "')";
                    int ret = DBHelper.ExecuteNoResult(sql, conn);
                }
            }
        }

        public static void test27()
        {
            string sql = "select officename from kdoffice";
            DataTable dt = DBHelper.ExecuteWithReset(sql, conn);
            for (int i = 0; i < dt.Rows.Count; i++)
            {
                string office = dt.Rows[i][0].ToString();
                sql = "select symptomname from kdsymptominstruction where office like '%" + office + "%'";
                DataTable dt2 = DBHelper.ExecuteWithReset(sql, conn);
                for (int j = 0; j < dt2.Rows.Count; j++)
                {
                    string symptomName = dt2.Rows[j][0].ToString();
                    sql = "insert into kdsymptomoffice(symptomofficeId,symptomname,officename) values(newid(),'" + symptomName + "','" + office + "')";
                    int ret = DBHelper.ExecuteNoResult(sql, conn);
                }
            }
        }

        public static void test28()
        {
            string sql = "select accompany from kdsymptominstruction";
            DataTable dt = DBHelper.ExecuteWithReset(sql, conn);
            for (int i = 0; i < dt.Rows.Count; i++)
            {
                string office = dt.Rows[i][0].ToString();
                String[] values = office.Split(new string[] { "、" }, StringSplitOptions.RemoveEmptyEntries);
                for (int j = 0; j < values.Length; j++)
                {
                    string value = values[j].Trim();
                    sql = "insert into temp values('" + value + "')";
                    int ret = DBHelper.ExecuteNoResult(sql, conn);
                }
            }
        }

        public static void test29()
        {
            string sql = "select symptomName from kdsymptom";
            DataTable dt = DBHelper.ExecuteWithReset(sql, conn);
            for (int i = 0; i < dt.Rows.Count; i++)
            {
                string symptomName1 = dt.Rows[i][0].ToString();
                sql = "select symptomname from kdsymptominstruction where accompany like '%" + symptomName1 + "%'";
                DataTable dt2 = DBHelper.ExecuteWithReset(sql, conn);
                for (int j = 0; j < dt2.Rows.Count; j++)
                {
                    string symptomName2 = dt2.Rows[j][0].ToString();
                    sql = "insert into kdsymptomSymptomReference(symptomSymptomReferenceid,symptom1id,symptom2id) values(newid(),'" + symptomName1 + "','" + symptomName2 + "')";
                    int ret = DBHelper.ExecuteNoResult(sql, conn);
                }
            }
        }

        public static void test30()
        {
            string filePathName = "E:\\JixinZhang\\未关联益丰商品目录.xlsx";
            Excel.Application xapp = new Excel.Application();
            try
            {
                Excel.Workbook xbook = xapp.Workbooks._Open(filePathName, Missing.Value, Missing.Value,
                                        Missing.Value, Missing.Value, Missing.Value, Missing.Value, Missing.Value,
                                        Missing.Value, Missing.Value, Missing.Value, Missing.Value, Missing.Value);
                Excel.Worksheet xsheet = (Excel.Worksheet)xbook.Sheets[1];
                for (int i = 2; i <= 2725; i++)
                {
                    Excel.Range rngA = xsheet.get_Range("A" + i.ToString(), Missing.Value);
                    string YFId = rngA.Text;
                    YFId = YFId.Trim();
                    if (YFId != null && YFId.Equals("") == false)
                    {
                        string sql = "update YFGoodInstruction set match=0 where yfid='" + YFId + "'";
                        int ret = DBHelper.ExecuteNoResult(sql, conn);
                    }
                }
                xapp.Workbooks.Close();
            }
            catch
            {
                xapp.Workbooks.Close();
            }
        }

        public static void test31()
        {
            string sql = "select symptomname from symptombackup";
            DataTable dt = DBHelper.ExecuteWithReset(sql, conn);
            for (int i = 0; i < dt.Rows.Count; i++)
            {
                string symptomName = dt.Rows[i][0].ToString();
                sql = "select yfid from yfgoodinstruction where match=0 and (mainfunction like '%" + symptomName + "%' or indication like '%" + symptomName + "%')";
                DataTable dt2 = DBHelper.ExecuteWithReset(sql, conn);
                for (int j = 0; j < dt2.Rows.Count; j++)
                {
                    string YFId = dt2.Rows[j][0].ToString();
                    sql = "insert into yfgoodsymptomnotinfeihua(yfid,symptomname) values('" + YFId + "','" + symptomName + "')";
                    int ret = DBHelper.ExecuteNoResult(sql, conn);
                }
            }
        }

        public static void test32()
        {
            string sql = "select kdmedicinename,mainfunction,indication,taboo from YFGoodInstruction where KDMedicineName in (select name from KDMedicineInstruction where mainFunction='' and indication='')";
            DataTable dt = DBHelper.ExecuteWithReset(sql, conn);
            for (int i = 0; i < dt.Rows.Count; i++)
            {
                string name = dt.Rows[i][0].ToString();
                string mainFunction = dt.Rows[i][1].ToString();
                string indication = dt.Rows[i][2].ToString();
                string taboo = dt.Rows[i][3].ToString();
                sql = "update kdmedicineinstruction set mainfunction='" + mainFunction + "',indication='" + indication + "',taboo='" + taboo + "' where name='" + name + "' and mainFunction='' and indication=''";
                int ret = DBHelper.ExecuteNoResult(sql, conn);
            }
        }

        public static void test33()
        {
            string sql = "select HealthProductID,HealthProductName from KDHealthProduct";
            DataTable dt = DBHelper.ExecuteWithReset(sql, conn);
            for (int i = 0; i < dt.Rows.Count; i++)
            {
                string id = dt.Rows[i][0].ToString();
                string name = dt.Rows[i][1].ToString();
                sql = "update KDHealthProductInstruction set healthProductID='" + id + "' where name='" + name + "'";
                int ret = DBHelper.ExecuteNoResult(sql, conn);
            }
        }

        public static void test34()
        {
            string sql = "select goodid,goodname,approvenumber from kdgoods where type='保健品'";
            DataTable dt = DBHelper.ExecuteWithReset(sql, conn);
            for (int i = 0; i < dt.Rows.Count; i++)
            {
                string goodId = dt.Rows[i][0].ToString();
                string goodName = dt.Rows[i][1].ToString();
                string approveNumber = dt.Rows[i][2].ToString();
                sql = "update KDHealthProductInstruction set goodid='" + goodId + "' where name='" + goodName + "' and approvenumber='" + approveNumber + "'";
                int ret = DBHelper.ExecuteNoResult(sql, conn);
            }
        }

        public static void test35()
        {
            string sql = "select goodid,goodName from kdgoods where approvenumber is null";
            DataTable dt = DBHelper.ExecuteWithReset(sql, conn);
            for (int i = 0; i < dt.Rows.Count; i++)
            {
                string goodId = dt.Rows[i][0].ToString();
                string goodName = dt.Rows[i][1].ToString();
                sql = "update kdmedicineinstruction set goodid='' where name='" + goodName + "' and goodid is null";
                int ret = DBHelper.ExecuteNoResult(sql, conn);
            }
        }

        public static void test36()
        {
            string sql = "select componentid,componentname from kdcomponent";
            DataTable dt = DBHelper.ExecuteWithReset(sql, conn);
            for (int i = 0; i < dt.Rows.Count; i++)
            {
                string id = dt.Rows[i][0].ToString();
                string name = dt.Rows[i][1].ToString();
                sql = "update kdgoodcomponent set componentid='" + id + "' where componentname='" + name + "'";
                int ret = DBHelper.ExecuteNoResult(sql, conn);
            }
        }

        public static void test37()
        {
            string sql = "select goodid,goodname,approvenumber from kdgoods where type='中药材'";
            DataTable dt = DBHelper.ExecuteWithReset(sql, conn);
            for (int i = 0; i < dt.Rows.Count; i++)
            {
                string goodId = dt.Rows[i][0].ToString();
                string goodName = dt.Rows[i][1].ToString();
                string approveNumber = dt.Rows[i][2].ToString();
                sql = "update kdgoodcomponent set goodid='" + goodId + "' where goodname='" + goodName + "' and approvenumber='" + approveNumber + "'";
                int ret = DBHelper.ExecuteNoResult(sql, conn);
            }
        }

        public static void test38()
        {
            string sql = "select diseaseid,diseasename from kddisease";
            DataTable dt = DBHelper.ExecuteWithReset(sql, conn);
            for (int i = 0; i < dt.Rows.Count; i++)
            {
                string diseaseId = dt.Rows[i][0].ToString();
                string diseaseName = dt.Rows[i][1].ToString();
                sql = "update kddiseaseinstruction set diseaseid='" + diseaseId + "' where diseasename='" + diseaseName + "'";
                int ret = DBHelper.ExecuteNoResult(sql, conn);
            }
        }

        public static void test39()
        {
            string sql = "select symptomid,symptomname from kdsymptom";
            DataTable dt = DBHelper.ExecuteWithReset(sql, conn);
            for (int i = 0; i < dt.Rows.Count; i++)
            {
                string id = dt.Rows[i][0].ToString();
                string name = dt.Rows[i][1].ToString();
                sql = "update kdsymptominstruction set symptomid='" + id + "' where symptomname='" + name + "'";
                int ret = DBHelper.ExecuteNoResult(sql, conn);
            }
        }

        public static void test40()
        {
            string sql = "select bodypositionid,bodypositionname from kdbody";
            DataTable dt = DBHelper.ExecuteWithReset(sql, conn);
            for (int i = 0; i < dt.Rows.Count; i++)
            {
                string id = dt.Rows[i][0].ToString();
                string name = dt.Rows[i][1].ToString();
                sql = "update kdsymptombody set bodypositionid='" + id + "' where bodypositionname='" + name + "'";
                int ret = DBHelper.ExecuteNoResult(sql, conn);
            }
        }

        public static void test41()
        {
            string sql = "select officeid,officename from kdoffice";
            DataTable dt = DBHelper.ExecuteWithReset(sql, conn);
            for (int i = 0; i < dt.Rows.Count; i++)
            {
                string id = dt.Rows[i][0].ToString();
                string name = dt.Rows[i][1].ToString();
                sql = "update kdsymptomoffice set officeid='" + id + "' where officename='" + name + "'";
                int ret = DBHelper.ExecuteNoResult(sql, conn);
            }
        }

        public static void test42()
        {
            string sql = "select symptomid,symptomname from kdsymptom";
            DataTable dt = DBHelper.ExecuteWithReset(sql, conn);
            for (int i = 0; i < dt.Rows.Count; i++)
            {
                string id = dt.Rows[i][0].ToString();
                string name = dt.Rows[i][1].ToString();
                sql = "update kdsymptomsymptomreference set symptom1id='" + id + "' where symptom1name='" + name + "'";
                int ret = DBHelper.ExecuteNoResult(sql, conn);
                sql = "update kdsymptomsymptomreference set symptom2id='" + id + "' where symptom2name='" + name + "'";
                ret = DBHelper.ExecuteNoResult(sql, conn);
            }
        }

        public static void test43()
        {
            string sql = "select diseaseid,diseasename from kddisease";
            DataTable dt = DBHelper.ExecuteWithReset(sql, conn);
            for (int i = 0; i < dt.Rows.Count; i++)
            {
                string diseaseId = dt.Rows[i][0].ToString();
                string diseaseName = dt.Rows[i][1].ToString();
                sql = "update kddiseaseoffice set diseaseid='" + diseaseId + "' where diseasename='" + diseaseName + "'";
                int ret = DBHelper.ExecuteNoResult(sql, conn);
            }
        }

        public static void test44()
        {
            string sql = "select diseaseid,diseasename from kddisease";
            DataTable dt = DBHelper.ExecuteWithReset(sql, conn);
            for (int i = 0; i < dt.Rows.Count; i++)
            {
                string diseaseId = dt.Rows[i][0].ToString();
                string diseaseName = dt.Rows[i][1].ToString();
                sql = "select goodid,name from KDMedicineInstruction where mainfunction like '%" + diseaseName + "%' or indication like '%" + diseaseName + "%'";
                DataTable dt2 = DBHelper.ExecuteWithReset(sql, conn);
                for (int j = 0; j < dt2.Rows.Count; j++)
                {
                    string goodId = dt2.Rows[j][0].ToString();
                    string goodName = dt2.Rows[j][1].ToString();
                    sql = "insert into kdgooddisease(gooddiseaseid,goodid,diseaseid,goodname,diseasename,indicationOrTaboo) values(newid(),'" + goodId + "','" + diseaseId + "','" + goodName + "','" + diseaseName + "','indication')";
                    int ret = DBHelper.ExecuteNoResult(sql, conn);
                }
            }
        }

        public static void test45()
        {
            string sql = "select symptomid,symptomname from kdsymptom";
            DataTable dt = DBHelper.ExecuteWithReset(sql, conn);
            for (int i = 0; i < dt.Rows.Count; i++)
            {
                string symptomId = dt.Rows[i][0].ToString();
                string symptomName = dt.Rows[i][1].ToString();
                sql = "select goodid,name from KDMedicineInstruction where mainfunction like '%" + symptomName + "%' or indication like '%" + symptomName + "%'";
                DataTable dt2 = DBHelper.ExecuteWithReset(sql, conn);
                for (int j = 0; j < dt2.Rows.Count; j++)
                {
                    string goodId = dt2.Rows[j][0].ToString();
                    string goodName = dt2.Rows[j][1].ToString();
                    sql = "insert into kdgoodsymptom(goodsymptomId,goodid,symptomId,goodname,symptomname,indicationOrTaboo) values(newid(),'" + goodId + "','" + symptomId + "','" + goodName + "','" + symptomName + "','indication')";
                    int ret = DBHelper.ExecuteNoResult(sql, conn);
                }
            }
        }

        public static void test46()
        {
            string sql = "select medicinename from kdmedicine";
            DataTable dt = DBHelper.ExecuteWithReset(sql, conn);
            for (int i = 0; i < dt.Rows.Count; i++)
            {
                string medicineName = dt.Rows[i][0].ToString();
                sql = "select url from dingxiangyuan where title like '%药品名称%' and text like '%" + medicineName + "%'";
                DataTable dt2 = DBHelper.ExecuteWithReset(sql, conn);
                if (dt2.Rows.Count > 0)
                {
                    string url = dt2.Rows[0][0].ToString();
                    sql = "select text from dingxiangyuan where title like '%分类%' and url = '" + url + "'";
                    dt2 = DBHelper.ExecuteWithReset(sql, conn);
                    if (dt2.Rows.Count > 0)
                    {
                        string classify = dt2.Rows[0][0].ToString().Trim();
                        sql = "update kdmedicine set classify='" + classify + "' where medicinename='" + medicineName + "'";
                        int ret = DBHelper.ExecuteNoResult(sql, conn);
                    }
                }
            }
        }

        public static void test47()
        {
            string sql = "select medicinename,classify from kdmedicine where classify is not null";
            DataTable dt = DBHelper.ExecuteWithReset(sql, conn);
            for (int i = 0; i < dt.Rows.Count; i++)
            {
                string medicineName = dt.Rows[i][0].ToString();
                string classify = dt.Rows[i][1].ToString();
                sql = "select medicinename from kdmedicine where classify is null";
                DataTable dt2 = DBHelper.ExecuteWithReset(sql, conn);
                for (int j = 0; j < dt2.Rows.Count; j++)
                {
                    string medicineName2 = dt2.Rows[j][0].ToString();
                    int index = medicineName2.IndexOf(medicineName);
                    if (index >= 0)
                    {
                        sql = "update kdmedicine set classify='" + classify + "' where medicinename='" + medicineName2 + "'";
                        int ret = DBHelper.ExecuteNoResult(sql, conn);
                    }
                }
            }
        }

        public static void test48()
        {
            string sql = "select medicineid,name,interaction from kdmedicineinstruction";
            DataTable dt = DBHelper.ExecuteWithReset(sql, conn);
            for (int i = 0; i < dt.Rows.Count; i++)
            {
                string medicineid = dt.Rows[i][0].ToString();
                string name = dt.Rows[i][1].ToString();
                string interactions = dt.Rows[i][2].ToString().Replace(" ", "");
                String[] values = interactions.Split(new string[] { "。", "；", ";"
                                                                    , "1、", "2、", "3、", "4、", "5、", "6、", "7、", "8、", "9、", "10、"
                                                                    , "1.", "2.", "3.", "4.", "5.", "6.", "7.", "8.", "9.", "10."
                                                                    , "1．", "2．", "3．", "4．", "5．", "6．", "7．", "8．", "9．", "10．"
                                                                    , "　1", "　2", "　3", "　4", "　5", "　6", "　7", "　8", "　9", "　10"
                                                                    , ".1", ".2", ".3", ".4", ".5", ".6", ".7", ".8", ".9", ".10" }, StringSplitOptions.RemoveEmptyEntries);
                for (int j = 0; j < values.Length; j++)
                {
                    sql = "insert into medicineinteraction(medicineid,name,interaction) values('" + medicineid + "','" + name + "','" + values[j] + "')";
                    int ret = DBHelper.ExecuteNoResult(sql, conn);
                }
            }
        }

        public static void test49()
        {
            string sql = "select medicineid,medicineName,classify from kdmedicine";
            DataTable dt = DBHelper.ExecuteWithReset(sql, conn);
            for (int i = 0; i < dt.Rows.Count; i++)
            {
                string medicineId2 = dt.Rows[i][0].ToString();
                string medicineName2 = dt.Rows[i][1].ToString();
                string classify = dt.Rows[i][1].ToString().Replace(" ", "");
                if (classify == null || classify.Equals("") == true)
                {
                    classify = medicineName2;
                }
                sql = "select medicineid,name,interaction from medicineinteraction where (interaction like '%" + medicineName2 + "%' or interaction like '%" + classify + "%')";
                DataTable dt2 = DBHelper.ExecuteWithReset(sql, conn);
                if (dt2 == null)
                {
                    continue;
                }
                for (int j = 0; j < dt2.Rows.Count; j++)
                {
                    string medicineId1 = dt2.Rows[j][0].ToString();
                    string medicineName1 = dt2.Rows[j][1].ToString();
                    string interaction = dt2.Rows[j][2].ToString();
                    int index1 = medicineName1.IndexOf(medicineName2);
                    int index2 = medicineName2.IndexOf(medicineName1);
                    if (index1 == -1 && index2 == -1)
                    {
                        sql = "insert into kdmedicineinteraction(medicineInteractionID,medicine1Id,medicine2Id,medicine1name,medicine2name,interaction) values(newid(),'" + medicineId1 + "','" + medicineId2 + "','" + medicineName1 + "','" + medicineName2 + "','" + interaction + "')";
                        int result = DBHelper.ExecuteNoResult(sql, conn);
                    }
                }
            }
        }

        public static void test50()
        {
            string sql = "select medicineid,medicinename,component from KDMedicineInstruction where component not like '%本品%' and component not like '%主要%' and component not like '%化学%' and component not like '%分子%' and component != ''";
            DataTable dt = DBHelper.ExecuteWithReset(sql, conn);
            for (int i = 0; i < dt.Rows.Count; i++)
            {
                string medicineId2 = dt.Rows[i][0].ToString();
                string medicineName2 = dt.Rows[i][1].ToString();
                string componentName = dt.Rows[i][2].ToString();
                String[] values = componentName.Split(new string[] { "。", "、","，"," "}, StringSplitOptions.RemoveEmptyEntries);
                for (int k = 0; k < values.Length; k++)
                {
                    sql = "select medicineid,name,interaction from medicineinteraction where (interaction like '%" + values[k] + "%' and interaction not like '%含%')";
                    DataTable dt2 = DBHelper.ExecuteWithReset(sql, conn);
                    if (dt2 == null)
                    {
                        continue;
                    }
                    for (int j = 0; j < dt2.Rows.Count; j++)
                    {
                        string medicineId1 = dt2.Rows[j][0].ToString();
                        string medicineName1 = dt2.Rows[j][1].ToString();
                        string interaction = dt2.Rows[j][2].ToString();
                        String[] values2 = interaction.Split(new string[] { "。", "、", "，","和"," " }, StringSplitOptions.RemoveEmptyEntries);
                        int flag = 0;
                        for (int t = 0; t < values2.Length; t++)
                        {
                            if (values2[t].Equals(values[k]) == true)
                            {
                                flag = 1;
                            }
                        }
                        int index1 = medicineName1.IndexOf(medicineName2);
                        int index2 = medicineName2.IndexOf(medicineName1);
                        if (flag == 1 && index1 == -1 && index2 == -1)
                        {
                            sql = "insert into KDChineseMedicineInteraction(medicineInteractionID,medicine1Id,medicine2Id,medicine1name,medicine2name,match,interaction) values(newid(),'" + medicineId1 + "','" + medicineId2 + "','" + medicineName1 + "','" + medicineName2 + "','" + values[k] + "','" + interaction + "')";
                            int result = DBHelper.ExecuteNoResult(sql, conn);
                        }
                    }
                }
            }
        }

//select * from kdmedicineinteraction
//where tabooOrNot=''
//--and interaction not like '%延缓%' 
//--and interaction not like '%本品%'
//--and interaction not like '%增加%'
//--and interaction not like '%加入%'
//--and interaction not like '%减少%'
//--and interaction not like '%降低%'
//--and interaction not like '%不能%'
//--and interaction not like '%吸收%'
//--and interaction not like '%提高%'
//--and interaction not like '%影响%'
//--and interaction not like '%调整%'
//--and interaction not like '%作用%'
//--and interaction not like '%不可%'
//--and interaction not like '%不要%'
//--and interaction not like '%避免%'
//--and interaction not like '%禁与%'
//--and interaction not like '%忌与%'
//--and interaction not like '%不应与%'
//--and interaction not like '%不与%'
//--and interaction not like '%不宜%'
//--and interaction not like '%引起%'
//--and interaction not like '%升高%'
//--and interaction not like '%促使%'
//--and interaction not like '%可能%'
//--and interaction not like '%稳定性%'
//--and interaction not like '%抑制%'
//--and interaction not like '%加速%'
//--and interaction not like '%加用%'
//--and interaction not like '%降效%'
//--and interaction not like '%破坏%'
//--and interaction not like '%干扰%'
//--and interaction not like '%诱导%'
//--and interaction not like '%加强%'
//--and interaction not like '%可联合%'
//--and interaction not like '%增强%'
//--and interaction not like '%延迟%'
//--and interaction not like '%合用%'
//--and interaction not like '%并用%'
//--and interaction not like '%同服%'
//--and interaction not like '%与%用%'
//--and interaction not like '%与%结合%'
//--and interaction not like '%与%相互%'
//--and interaction not like '%与%反应%'
//--and interaction not like '%可%与%'
//--and interaction not like '%联用%'
//--and interaction not like '%联合%'
//--and interaction not like '%促进%'
//--where medicine1Name like '%'+replace(medicine2Name,' ','')+'%'
        
        public static void test51()
        {
            string[] likeList = { "%禁忌%", "%不宜%", "%慎%用%", "%禁%用%", "%忌%用%", "%勿%用%", "%不得%", "%禁与%", "%忌与%", "%不应与%", "%不与%", "%增%危险%", "%不应%", "不要", "%避免%", "%不能%用", "%不可%用", "%增%副作用%", "%致%损害%", "%抽搐%", "%出血%", "%毒性%", "%中毒%" };
            for (int j = 0; j < likeList.Length; j++)
            {
                string match = likeList[j].Replace("%", "_");
                string sql = "select medicineInteractionID from kdmedicineinteraction where tabooornot is null and interaction like '" + likeList[j] + "'";
                DataTable dt2 = DBHelper.ExecuteWithReset(sql, conn);
                for (int i = 0; i < dt2.Rows.Count; i++)
                {
                    string id = dt2.Rows[i][0].ToString() ;
                    sql = "update kdmedicineinteraction set tabooOrNot='taboo',match='" + match + "' where medicineInteractionID='" + id + "'";
                    int result = DBHelper.ExecuteNoResult(sql, conn);
                }
            }
        }

        public static void test51_1()
        {
            //string[] deleteValues = { "(13)", "(12)", "(11)", "(10)", "(9)", "(8)", "(7)", "(6)", "(5)", "(4)", "(3)", "(2)", "(1)"
            //                            ,"（13）", "（12）", "（11）", "（10）", "（9）", "（8）", "（7）", "（6）", "（5）", "（4）", "（3）", "（2）","（1）"
            //                            ,"13", "12", "11", "10", "9", "8", "7", "6", "5", "4", "3", "2", "1" };
            string[] deleteValues = { "13，", "12，", "11，", "10，", "9，", "8，", "7，", "6，", "5，", "4，", "3，", "2，", "1，"
                                        ,"13、", "12、", "11、", "10、", "9、", "8、", "7、", "6、", "5、", "4、", "3、", "2、", "1、" };
            string sql = "select medicineinteractionid,medicine1name,interaction from kdmedicineinteraction";
            DataTable dt = DBHelper.ExecuteWithReset(sql, conn);
            for (int i = 0; i < dt.Rows.Count; i++)
            {
                string medicineInteractionId = dt.Rows[i][0].ToString();
                string medicine1Name = dt.Rows[i][1].ToString();
                string interaction = dt.Rows[i][2].ToString().Trim();
                int index = interaction.LastIndexOf("（" + medicine1Name + "）");
                if (index > 0)
                {
                    interaction = interaction.Substring(index + medicine1Name.Length + 2);
                }
                for (int j = 0; j < deleteValues.Length; j++)
                {
                    index = interaction.IndexOf(deleteValues[j]);
                    if (index == 0)
                    {
                        interaction = interaction.Substring(deleteValues[j].Length);
                    }
                }
                interaction = "（" + medicine1Name + "）" + interaction;
                sql = "update kdmedicineinteraction set interaction='" + interaction + "' where medicineinteractionid='" + medicineInteractionId + "'";
                int result = DBHelper.ExecuteNoResult(sql, conn);
            }
        }

        public static void test52()
        {
            string filePathName = "E:\\JixinZhang\\症状预测疾病样例.xlsx";
            Excel.Application xapp = new Excel.Application();
            try
            {
                Excel.Workbook xbook = xapp.Workbooks._Open(filePathName, Missing.Value, Missing.Value,
                                        Missing.Value, Missing.Value, Missing.Value, Missing.Value, Missing.Value,
                                        Missing.Value, Missing.Value, Missing.Value, Missing.Value, Missing.Value);
                Excel.Worksheet xsheet = (Excel.Worksheet)xbook.Sheets[1];
                for (int i = 1; i <= 156; i++)
                {
                    Excel.Range rngA = xsheet.get_Range("A" + i.ToString(), Missing.Value);
                    string disease = rngA.Text;
                    disease = disease.Trim();
                    Excel.Range rngB = xsheet.get_Range("B" + i.ToString(), Missing.Value);
                    string symptom = rngB.Text;
                    symptom = symptom.Trim();
                    if (disease != null && disease.Equals("") == false && symptom != null && symptom.Equals("") == false)
                    {
                        string sql = "insert into symptomdiseaseprediction(symptomdiseasepredictionid,disease,symptom) values(newid(),'" + disease + "','" + symptom + "')";
                        int ret = DBHelper.ExecuteNoResult(sql, conn);
                    }
                }
                xapp.Workbooks.Close();
            }
            catch
            {
                xapp.Workbooks.Close();
            }
        }

        public static void test53()
        {
            List<string> symptomList = new List<string>();
            string sql = "select symptomname from kdsymptom";
            DataTable dt = DBHelper.ExecuteWithReset(sql, conn);
            for (int i = 0; i < dt.Rows.Count; i++)
            {
                symptomList.Add(dt.Rows[i][0].ToString());
            }
            sql = "select symptomdiseasepredictionid,symptom from symptomdiseaseprediction";
            dt = DBHelper.ExecuteWithReset(sql, conn);
            for (int i = 0; i < dt.Rows.Count; i++)
            {
                string userSymptom = "";
                string id = dt.Rows[i][0].ToString();
                string symptomSentence = dt.Rows[i][1].ToString();
                for (int j = 0; j < symptomList.Count; j++)
                {
                    int index = symptomSentence.IndexOf(symptomList[j]);
                    if (index != -1)
                    {
                        userSymptom += symptomList[j] + "、";
                    }
                }
                sql = "update symptomdiseaseprediction set kdsymptom='" + userSymptom + "' where symptomdiseasepredictionid='" + id + "'";
                int result = DBHelper.ExecuteNoResult(sql, conn);
            }
        }

        public static void test54()
        {
            string sql = "select ProductName,CommonName,ProductNum,ApproveNum,Shuoming,url,type from jiankewang";
            DataTable dt = DBHelper.ExecuteWithReset(sql, conn);
            for (int i = 0; i < dt.Rows.Count; i++)
            {
                string productName = dt.Rows[i][0].ToString().Trim();
                string name = dt.Rows[i][1].ToString().Trim();
                string productNumber = dt.Rows[i][2].ToString().Trim();
                string approveNumber = dt.Rows[i][3].ToString().Trim();
                string instruction = dt.Rows[i][4].ToString().Trim();
                string url = dt.Rows[i][5].ToString().Trim();
                string type = dt.Rows[i][6].ToString().Trim();
                string EnglishName = "";
                string pinYing = "";
                string chemicalName = "";
                string formulation = "";
                string component = "";
                string form = "";
                string indicationMainFunction = "";
                string specification = "";
                string howUse = "";
                string badEffect = "";
                string taboo = "";
                string attention = "";
                string interaction = "";
                string children = "";
                string old = "";
                string pregnant = "";
                string overDose = "";
                string pharmacology = "";
                string pharmacokinetics = "";
                string saveMethod = "";
                string package = "";
                string validate = "";
                string standard = "";
                string enterprise = "";
                String[] values = instruction.Split(new string[] { "@" }, StringSplitOptions.RemoveEmptyEntries);
                for (int j = 0; j < values.Length; j++)
                {
                    if (values[j].Contains("英文名称") == true)
                    {
                        EnglishName = values[j];
                    }
                    else if (values[j].Contains("拼音全码") == true)
                    {
                        pinYing = values[j];
                    }
                    else if (values[j].Contains("【主要成份】") == true)
                    {
                        int index = values[j].IndexOf("化学名");
                        if (index != -1)
                        {
                            component = values[j].Substring(0, index);
                            formulation = values[j].Substring(index);
                        }
                        else
                        {
                            component = values[j];
                        }
                    }
                    else if (values[j].Contains("化学名") == true)
                    {
                        chemicalName = values[j];
                    }
                    else if (values[j].Contains("分子式") == true)
                    {
                        formulation = values[j];
                    }
                    else if (values[j].Contains("【性状】") == true)
                    {
                        form = values[j];
                    }
                    else if (values[j].Contains("【适应症/功能主治】") == true)
                    {
                        indicationMainFunction = values[j];
                    }
                    else if (values[j].Contains("【规格型号】") == true)
                    {
                        specification = values[j];
                    }
                    else if (values[j].Contains("【儿童用药】") == true)
                    {
                        int index = values[j].IndexOf("【用法用量】");
                        if (index != -1)
                        {
                            children = values[j].Substring(0, index);
                            howUse = values[j].Substring(index);
                        }
                        else
                        {
                            children = values[j];
                        }
                    }
                    else if (values[j].Contains("【老年患者用药】") == true)
                    {
                        int index = values[j].IndexOf("【用法用量】");
                        if (index != -1)
                        {
                            old = values[j].Substring(0, index);
                            howUse = values[j].Substring(index);
                        }
                        else
                        {
                            old = values[j];
                        }
                    }
                    else if (values[j].Contains("【用法用量】") == true)
                    {
                        howUse = values[j];
                    }
                    else if (values[j].Contains("【不良反应】") == true)
                    {
                        badEffect = values[j];
                    }
                    else if (values[j].Contains("【禁忌】") == true)
                    {
                        taboo = values[j];
                    }
                    else if (values[j].Contains("【注意事项】") == true)
                    {
                        attention = values[j];
                    }
                    else if (values[j].Contains("【孕妇及哺乳期妇女用药】") == true)
                    {
                        pregnant = values[j];
                    }
                    else if (values[j].Contains("【药物相互作用】") == true)
                    {
                        interaction = values[j];
                    }
                    else if (values[j].Contains("【药物过量】") == true)
                    {
                        overDose = values[j];
                    }
                    else if (values[j].Contains("【药理毒理】") == true)
                    {
                        pharmacology = values[j];
                    }
                    else if (values[j].Contains("【药代动力学】") == true)
                    {
                        pharmacokinetics = values[j];
                    }
                    else if (values[j].Contains("【贮藏】") == true)
                    {
                        saveMethod = values[j];
                    }
                    else if (values[j].Contains("【包装】") == true)
                    {
                        package = values[j];
                    }
                    else if (values[j].Contains("【有效期】") == true)
                    {
                        validate = values[j];
                    }
                    else if (values[j].Contains("【执行标准】") == true)
                    {
                        standard = values[j];
                    }
                    else if (values[j].Contains("【生产企业】") == true)
                    {
                        enterprise = values[j];
                    }
                }
                sql = "insert into jiankewanginstruction(name,productName,productNumber,approveNumber,EnglishName,pinYing,chemicalName,formulation,component,form,indicationMainFunction,specification,howUse,badEffect,taboo,attention,children,old,pregnant,interaction,overDose,pharmacology,pharmacokinetics,saveMethod,package,validate,standard,enterprise,url,type) values('" + name + "','" + productName + "','" + productNumber + "','" + approveNumber + "','" + EnglishName + "','" + pinYing + "','" + chemicalName + "','" + formulation + "','" + component + "','" + form + "','" + indicationMainFunction + "','" + specification + "','" + howUse + "','" + badEffect + "','" + taboo + "','" + attention + "','" + children + "','" + old + "','" + pregnant + "','" + interaction + "','" + overDose + "','" + pharmacology + "','" + pharmacokinetics + "','" + saveMethod + "','" + package + "','" + validate + "','" + standard + "','" + enterprise + "','" + url + "','" + type + "')";
                int ret = DBHelper.ExecuteNoResult(sql, conn);
            }
        }

        public static void test55()
        {
            List<string> populationIdList = new List<string>();
            List<string> populationNameList = new List<string>();
            List<string> populationLevelList = new List<string>();
            string sql = "select populationid,populationname from kdpopulation";
            DataTable dt = DBHelper.ExecuteWithReset(sql, conn);
            for (int i = 0; i < dt.Rows.Count; i++)
            {
                populationIdList.Add(dt.Rows[i][0].ToString());
                populationNameList.Add(dt.Rows[i][1].ToString());
                populationLevelList.Add("2");
            }
            for (int i = 0; i < populationLevelList.Count; i++)
            {
                int flag = 0;
                for (int j = 0; j < populationLevelList.Count; j++)
                {
                    if (i != j)
                    {
                        if (populationNameList[i].Contains(populationNameList[j]) == true)
                        {
                            flag = 1;
                        }
                    }
                }
                if (flag == 0)
                {
                    populationLevelList[i] = "1";
                }
            }
            List<string> level1Id = new List<string>();
            List<string> level1Name = new List<string>();
            List<string> level2Id = new List<string>();
            List<string> level2Name = new List<string>();
            for (int i = 0; i < populationLevelList.Count; i++)
            {
                if(populationLevelList[i].Equals("1") == true)
                {
                    level1Id.Add(populationIdList[i]);
                    level1Name.Add(populationNameList[i]);
                }
                else if (populationLevelList[i].Equals("2") == true)
                {
                    level2Id.Add(populationIdList[i]);
                    level2Name.Add(populationNameList[i]);
                }
                sql = "update kdpopulation set populationlevel='" + populationLevelList[i] + "' where populationname='" + populationNameList[i] + "'";
                int ret = DBHelper.ExecuteNoResult(sql, conn);
            }
            for (int i = 0; i < level2Name.Count; i++)
            {
                for (int j = 0; j < level1Name.Count; j++)
                {
                    if (level2Name[i].Contains(level1Name[j]) == true)
                    {
                        sql = "insert into kdpopulationcontent(populationcontentid,populationidlevel1,populationidlevel2,populationnamelevel1,populationnamelevel2) values(newid(),'" + level1Id[j] + "','" + level2Id[i] + "','" + level1Name[j] + "','" + level2Name[i] + "')";
                        int ret = DBHelper.ExecuteNoResult(sql, conn);
                    }
                }
            }
        }

        public static void test56()
        {
            string[] populationNameList0 = {"经期妇女","月经","经期"};
            string[] populationNameList1 = { "孕妇", "孕", "妊娠", "胎儿" };
            string[] populationNameList2 = { "产妇或哺乳期妇女", "哺乳", "乳妇", "乳母", "产妇", "产后", "授乳" };
            string[] populationNameList3 = { "婴儿", "新生儿", "早产儿", "乳儿", "4岁以下人群", "四岁以下", "婴幼儿", "0岁小儿", "1岁以下", "6个月小儿", "两岁儿童", "0岁儿童", "2岁儿童" };
            string[] populationNameList4 = { "儿童", "未成年", "幼儿", "小儿", "患儿", "青少年", "18岁以下人群", "11岁以下人群", "6岁以下人群", "7岁以下人群", "10岁以下的小孩", "10岁以下人群", "11-14岁男性少年", "11-17岁人群", "11岁以下的人群", "11-17岁少年", "13岁以下人群" };
            string[] populationNameList5 = { "老人", "老年", "高龄	年老体弱", "老弱", "70岁以上", "55岁以上", "65岁以上	", "75岁以上" };
            string[] populationNameList6 = { "过敏体质", "过敏" };
            string[] populationNameList7 = { "肾功能或肝功能不全", "肾功能", "肾脏功能", "肝功能", "肝脏功能" };
            string[] populationNameList8 = { "糖尿病患者", "糖尿" };
            string[] populationNameList9 = { "高血压患者", "高血压" };
            string[] populationNameList10 = { "贫血" };

            string sql = "select populationid,populationname from kdpopulation where populationname='" + populationNameList0[0] + "'";
            DataTable dt = DBHelper.ExecuteWithReset(sql, conn);
            string populationIdLevel1 = dt.Rows[0][0].ToString();
            string populationNameLevel1 = dt.Rows[0][1].ToString();
            for (int i = 0; i < populationNameList0.Length; i++)
            {
                sql = "select populationid,populationname from kdpopulation where populationname like '%" + populationNameList0[i] + "%' and populationname not like '%月经过多%'";
                dt = DBHelper.ExecuteWithReset(sql, conn);
                for (int j = 0; j < dt.Rows.Count; j++)
                {
                    string populationIdLevel2 = dt.Rows[j][0].ToString();
                    string populationNameLevel2 = dt.Rows[j][1].ToString();
                    sql = "insert into KDPopulationContent(populationcontentid,populationidlevel1,populationidlevel2,populationnamelevel1,populationnamelevel2) values(newid(),'" + populationIdLevel1 + "','" + populationIdLevel2 + "','" + populationNameLevel1 + "','" + populationNameLevel2 + "')";
                    int ret = DBHelper.ExecuteNoResult(sql, conn);
                }
            }

            sql = "select populationid,populationname from kdpopulation where populationname='" + populationNameList1[0] + "'";
            dt = DBHelper.ExecuteWithReset(sql, conn);
            populationIdLevel1 = dt.Rows[0][0].ToString();
            populationNameLevel1 = dt.Rows[0][1].ToString();
            for (int i = 0; i < populationNameList1.Length; i++)
            {
                sql = "select populationid,populationname from kdpopulation where populationname like '%" + populationNameList1[i] + "%' and populationname not like '%能怀孕的妇女%' and populationname not like '%能受孕妇女%' and populationname not like '%能妊娠的妇女%' and populationname not like '%育龄期孕育%' and populationname not like '%靠避孕措施的育龄妇女%' and populationname not like '%胎儿造成不良影响%'";
                dt = DBHelper.ExecuteWithReset(sql, conn);
                for (int j = 0; j < dt.Rows.Count; j++)
                {
                    string populationIdLevel2 = dt.Rows[j][0].ToString();
                    string populationNameLevel2 = dt.Rows[j][1].ToString();
                    sql = "insert into KDPopulationContent(populationcontentid,populationidlevel1,populationidlevel2,populationnamelevel1,populationnamelevel2) values(newid(),'" + populationIdLevel1 + "','" + populationIdLevel2 + "','" + populationNameLevel1 + "','" + populationNameLevel2 + "')";
                    int ret = DBHelper.ExecuteNoResult(sql, conn);
                }
            }

            sql = "select populationid,populationname from kdpopulation where populationname='" + populationNameList2[0] + "'";
            dt = DBHelper.ExecuteWithReset(sql, conn);
            populationIdLevel1 = dt.Rows[0][0].ToString();
            populationNameLevel1 = dt.Rows[0][1].ToString();
            for (int i = 0; i < populationNameList2.Length; i++)
            {
                sql = "select populationid,populationname from kdpopulation where populationname like '%" + populationNameList2[i] + "%'";
                dt = DBHelper.ExecuteWithReset(sql, conn);
                for (int j = 0; j < dt.Rows.Count; j++)
                {
                    string populationIdLevel2 = dt.Rows[j][0].ToString();
                    string populationNameLevel2 = dt.Rows[j][1].ToString();
                    sql = "insert into KDPopulationContent(populationcontentid,populationidlevel1,populationidlevel2,populationnamelevel1,populationnamelevel2) values(newid(),'" + populationIdLevel1 + "','" + populationIdLevel2 + "','" + populationNameLevel1 + "','" + populationNameLevel2 + "')";
                    int ret = DBHelper.ExecuteNoResult(sql, conn);
                }
            }

            sql = "select populationid,populationname from kdpopulation where populationname='" + populationNameList3[0] + "'";
            dt = DBHelper.ExecuteWithReset(sql, conn);
            populationIdLevel1 = dt.Rows[0][0].ToString();
            populationNameLevel1 = dt.Rows[0][1].ToString();
            for (int i = 0; i < populationNameList3.Length; i++)
            {
                sql = "select populationid,populationname from kdpopulation where populationname like '%" + populationNameList3[i] + "%' and populationname not like '%妊娠%'";
                dt = DBHelper.ExecuteWithReset(sql, conn);
                for (int j = 0; j < dt.Rows.Count; j++)
                {
                    string populationIdLevel2 = dt.Rows[j][0].ToString();
                    string populationNameLevel2 = dt.Rows[j][1].ToString();
                    sql = "insert into KDPopulationContent(populationcontentid,populationidlevel1,populationidlevel2,populationnamelevel1,populationnamelevel2) values(newid(),'" + populationIdLevel1 + "','" + populationIdLevel2 + "','" + populationNameLevel1 + "','" + populationNameLevel2 + "')";
                    int ret = DBHelper.ExecuteNoResult(sql, conn);
                }
            }

            sql = "select populationid,populationname from kdpopulation where populationname='" + populationNameList4[0] + "'";
            dt = DBHelper.ExecuteWithReset(sql, conn);
            populationIdLevel1 = dt.Rows[0][0].ToString();
            populationNameLevel1 = dt.Rows[0][1].ToString();
            for (int i = 0; i < populationNameList4.Length; i++)
            {
                sql = "select populationid,populationname from kdpopulation where populationname like '%" + populationNameList4[i] + "%' and populationname not like '%14岁以下人群%' and populationname not like '%1岁以下%' and populationname not like '%0岁小儿%' and populationname not like '%婴幼儿%' and populationname not like '%6个月小儿%' and populationname not like '%两岁儿童%' and populationname not like '%妊娠%' and populationname not like '%0岁儿童%' and populationname not like '%2岁儿童%' and populationname not like '%四岁以下%'";
                dt = DBHelper.ExecuteWithReset(sql, conn);
                for (int j = 0; j < dt.Rows.Count; j++)
                {
                    string populationIdLevel2 = dt.Rows[j][0].ToString();
                    string populationNameLevel2 = dt.Rows[j][1].ToString();
                    sql = "insert into KDPopulationContent(populationcontentid,populationidlevel1,populationidlevel2,populationnamelevel1,populationnamelevel2) values(newid(),'" + populationIdLevel1 + "','" + populationIdLevel2 + "','" + populationNameLevel1 + "','" + populationNameLevel2 + "')";
                    int ret = DBHelper.ExecuteNoResult(sql, conn);
                }
            }

            sql = "select populationid,populationname from kdpopulation where populationname='" + populationNameList5[0] + "'";
            dt = DBHelper.ExecuteWithReset(sql, conn);
            populationIdLevel1 = dt.Rows[0][0].ToString();
            populationNameLevel1 = dt.Rows[0][1].ToString();
            for (int i = 0; i < populationNameList5.Length; i++)
            {
                sql = "select populationid,populationname from kdpopulation where populationname like '%" + populationNameList5[i] + "%' and populationname not like '%非老年%'";
                dt = DBHelper.ExecuteWithReset(sql, conn);
                for (int j = 0; j < dt.Rows.Count; j++)
                {
                    string populationIdLevel2 = dt.Rows[j][0].ToString();
                    string populationNameLevel2 = dt.Rows[j][1].ToString();
                    sql = "insert into KDPopulationContent(populationcontentid,populationidlevel1,populationidlevel2,populationnamelevel1,populationnamelevel2) values(newid(),'" + populationIdLevel1 + "','" + populationIdLevel2 + "','" + populationNameLevel1 + "','" + populationNameLevel2 + "')";
                    int ret = DBHelper.ExecuteNoResult(sql, conn);
                }
            }

            sql = "select populationid,populationname from kdpopulation where populationname='" + populationNameList6[0] + "'";
            dt = DBHelper.ExecuteWithReset(sql, conn);
            populationIdLevel1 = dt.Rows[0][0].ToString();
            populationNameLevel1 = dt.Rows[0][1].ToString();
            for (int i = 0; i < populationNameList6.Length; i++)
            {
                sql = "select populationid,populationname from kdpopulation where populationname like '%" + populationNameList6[i] + "%'";
                dt = DBHelper.ExecuteWithReset(sql, conn);
                for (int j = 0; j < dt.Rows.Count; j++)
                {
                    string populationIdLevel2 = dt.Rows[j][0].ToString();
                    string populationNameLevel2 = dt.Rows[j][1].ToString();
                    sql = "insert into KDPopulationContent(populationcontentid,populationidlevel1,populationidlevel2,populationnamelevel1,populationnamelevel2) values(newid(),'" + populationIdLevel1 + "','" + populationIdLevel2 + "','" + populationNameLevel1 + "','" + populationNameLevel2 + "')";
                    int ret = DBHelper.ExecuteNoResult(sql, conn);
                }
            }

            sql = "select populationid,populationname from kdpopulation where populationname='" + populationNameList7[0] + "'";
            dt = DBHelper.ExecuteWithReset(sql, conn);
            populationIdLevel1 = dt.Rows[0][0].ToString();
            populationNameLevel1 = dt.Rows[0][1].ToString();
            for (int i = 0; i < populationNameList7.Length; i++)
            {
                sql = "select populationid,populationname from kdpopulation where populationname like '%" + populationNameList7[i] + "%' and populationname not like '%心肾功能不全%'";
                dt = DBHelper.ExecuteWithReset(sql, conn);
                for (int j = 0; j < dt.Rows.Count; j++)
                {
                    string populationIdLevel2 = dt.Rows[j][0].ToString();
                    string populationNameLevel2 = dt.Rows[j][1].ToString();
                    sql = "insert into KDPopulationContent(populationcontentid,populationidlevel1,populationidlevel2,populationnamelevel1,populationnamelevel2) values(newid(),'" + populationIdLevel1 + "','" + populationIdLevel2 + "','" + populationNameLevel1 + "','" + populationNameLevel2 + "')";
                    int ret = DBHelper.ExecuteNoResult(sql, conn);
                }
            }

            sql = "select populationid,populationname from kdpopulation where populationname='" + populationNameList8[0] + "'";
            dt = DBHelper.ExecuteWithReset(sql, conn);
            populationIdLevel1 = dt.Rows[0][0].ToString();
            populationNameLevel1 = dt.Rows[0][1].ToString();
            for (int i = 0; i < populationNameList8.Length; i++)
            {
                sql = "select populationid,populationname from kdpopulation where populationname like '%" + populationNameList8[i] + "%' and populationname not like '%非糖尿病%'";
                dt = DBHelper.ExecuteWithReset(sql, conn);
                for (int j = 0; j < dt.Rows.Count; j++)
                {
                    string populationIdLevel2 = dt.Rows[j][0].ToString();
                    string populationNameLevel2 = dt.Rows[j][1].ToString();
                    sql = "insert into KDPopulationContent(populationcontentid,populationidlevel1,populationidlevel2,populationnamelevel1,populationnamelevel2) values(newid(),'" + populationIdLevel1 + "','" + populationIdLevel2 + "','" + populationNameLevel1 + "','" + populationNameLevel2 + "')";
                    int ret = DBHelper.ExecuteNoResult(sql, conn);
                }
            }

            sql = "select populationid,populationname from kdpopulation where populationname='" + populationNameList9[0] + "'";
            dt = DBHelper.ExecuteWithReset(sql, conn);
            populationIdLevel1 = dt.Rows[0][0].ToString();
            populationNameLevel1 = dt.Rows[0][1].ToString();
            for (int i = 0; i < populationNameList9.Length; i++)
            {
                sql = "select populationid,populationname from kdpopulation where populationname like '%" + populationNameList9[i] + "%'";
                dt = DBHelper.ExecuteWithReset(sql, conn);
                for (int j = 0; j < dt.Rows.Count; j++)
                {
                    string populationIdLevel2 = dt.Rows[j][0].ToString();
                    string populationNameLevel2 = dt.Rows[j][1].ToString();
                    sql = "insert into KDPopulationContent(populationcontentid,populationidlevel1,populationidlevel2,populationnamelevel1,populationnamelevel2) values(newid(),'" + populationIdLevel1 + "','" + populationIdLevel2 + "','" + populationNameLevel1 + "','" + populationNameLevel2 + "')";
                    int ret = DBHelper.ExecuteNoResult(sql, conn);
                }
            }

            sql = "select populationid,populationname from kdpopulation where populationname='" + populationNameList10[0] + "'";
            dt = DBHelper.ExecuteWithReset(sql, conn);
            populationIdLevel1 = dt.Rows[0][0].ToString();
            populationNameLevel1 = dt.Rows[0][1].ToString();
            for (int i = 0; i < populationNameList10.Length; i++)
            {
                sql = "select populationid,populationname from kdpopulation where populationname like '%" + populationNameList10[i] + "%' and populationname not like '%无贫血%'";
                dt = DBHelper.ExecuteWithReset(sql, conn);
                for (int j = 0; j < dt.Rows.Count; j++)
                {
                    string populationIdLevel2 = dt.Rows[j][0].ToString();
                    string populationNameLevel2 = dt.Rows[j][1].ToString();
                    sql = "insert into KDPopulationContent(populationcontentid,populationidlevel1,populationidlevel2,populationnamelevel1,populationnamelevel2) values(newid(),'" + populationIdLevel1 + "','" + populationIdLevel2 + "','" + populationNameLevel1 + "','" + populationNameLevel2 + "')";
                    int ret = DBHelper.ExecuteNoResult(sql, conn);
                }
            }
        }

        public static void test57()
        {
            string filePathName = "E:\\JixinZhang\\疾病未关联益丰商品明细-刘建.xlsx";
            Excel.Application xapp = new Excel.Application();
            try
            {
                Excel.Workbook xbook = xapp.Workbooks._Open(filePathName, Missing.Value, Missing.Value,
                                        Missing.Value, Missing.Value, Missing.Value, Missing.Value, Missing.Value,
                                        Missing.Value, Missing.Value, Missing.Value, Missing.Value, Missing.Value);
                Excel.Worksheet xsheet = (Excel.Worksheet)xbook.Sheets[1];
                for (int i = 1; i <= 156; i++)
                {
                    Excel.Range rngA = xsheet.get_Range("A" + i.ToString(), Missing.Value);
                    string YFId = rngA.Text;
                    YFId = YFId.Trim();
                    Excel.Range rngB = xsheet.get_Range("B" + i.ToString(), Missing.Value);
                    string YFName = rngB.Text;
                    YFName = YFName.Trim();
                    Excel.Range rngE = xsheet.get_Range("E" + i.ToString(), Missing.Value);
                    string diseases = rngE.Text;
                    diseases = diseases.Trim();
                    String[] values = diseases.Split(new string[] { "，" }, StringSplitOptions.RemoveEmptyEntries);
                    for (int j = 0; j < values.Length; j++)
                    {
                        
                    }
                    if (YFId != null && YFId.Equals("") == false && YFName != null && YFName.Equals("") == false)
                    {
                        //string sql = "insert into symptomdiseaseprediction(symptomdiseasepredictionid,disease,symptom) values(newid(),'" + disease + "','" + symptom + "')";
                        //int ret = DBHelper.ExecuteNoResult(sql, conn);
                    }
                }
                xapp.Workbooks.Close();
            }
            catch
            {
                xapp.Workbooks.Close();
            }
        }

        public static void test58()
        {
            string sql = "select comment from jd";
            DataTable dt = DBHelper.ExecuteWithReset(sql, conn);
            for (int i = 0; i < dt.Rows.Count; i++)
            {
                string tempStr = dt.Rows[i][0].ToString();
                String[] values = tempStr.Split(new string[] { "@" }, StringSplitOptions.RemoveEmptyEntries);
                for (int j = 0; j < values.Length; j++)
                {
                    string[] commentAndScore = values[j].Split(new string[] { "||" }, StringSplitOptions.RemoveEmptyEntries);
                    string comment = commentAndScore[0];
                    string score = "-1";
                    if (commentAndScore.Length > 1)
                    {
                        score = commentAndScore[1];
                    }
                    sql = "insert into commentsfortraining(comment,score) values('" + comment + "'," + score + ")";
                    int ret = DBHelper.ExecuteNoResult(sql, conn);
                }
            }
        }

        public static void test59()
        {
            string sql = "select comment from yihaodian";
            DataTable dt = DBHelper.ExecuteWithReset(sql, conn);
            for (int i = 0; i < dt.Rows.Count; i++)
            {
                string tempStr = dt.Rows[i][0].ToString();
                String[] values = tempStr.Split(new string[] { "@" }, StringSplitOptions.RemoveEmptyEntries);
                for (int j = 0; j < values.Length; j++)
                {
                    string[] commentAndScore = values[j].Split(new string[] { "||" }, StringSplitOptions.RemoveEmptyEntries);
                    string score = "-1";
                    if (commentAndScore.Length > 1)
                    {
                        score = commentAndScore[1].Replace("【评分】s", "");
                    }
                    string comment = "";
                    if (commentAndScore.Length > 2)
                    {
                        comment = commentAndScore[2].Replace("【评论】s", "");
                    }
                    sql = "insert into commentsfortraining(comment,score) values('" + comment + "'," + score + ")";
                    int ret = DBHelper.ExecuteNoResult(sql, conn);
                }
            }
        }

        public static void test60()
        {
            string sql = "select officeid,officename from kdoffice";
            DataTable dt = DBHelper.ExecuteWithReset(sql, conn);
            for (int i = 0; i < dt.Rows.Count; i++)
            {
                string id = dt.Rows[i][0].ToString();
                string name = dt.Rows[i][1].ToString();
                sql = "update kddiseaseoffice set officeid='" + id + "' where officename='" + name + "'";
                int ret = DBHelper.ExecuteNoResult(sql, conn);
            }
        }

        public static void test61()
        {
            string sql = "select diseaseid,diseasename,relateddisease from kddiseaseinstruction";
            DataTable dt = DBHelper.ExecuteWithReset(sql, conn);
            for (int i = 0; i < dt.Rows.Count; i++)
            {
                string disease1Id = dt.Rows[i][0].ToString();
                string disease1Name = dt.Rows[i][1].ToString();
                string relatedDiseases = dt.Rows[i][2].ToString();
                String[] values = relatedDiseases.Split(new string[] { "、" }, StringSplitOptions.RemoveEmptyEntries);
                for (int j = 0; j < values.Length; j++)
                {
                    string disease2Name = values[j];
                    sql = "select diseaseid from kddisease where diseasename='" + disease2Name + "'";
                    DataTable dt2 = DBHelper.ExecuteWithReset(sql, conn);
                    if(dt2.Rows.Count > 0)
                    {
                        string disease2Id = dt2.Rows[0][0].ToString();
                        sql = "insert into kddiseasediseasereference(diseasediseasereferenceid,disease1id,disease2id,disease1name,disease2name) values(newid(),'" + disease1Id + "','" + disease2Id + "','" + disease1Name + "','" + disease2Name + "')";
                        int ret = DBHelper.ExecuteNoResult(sql, conn);
                    }
                }
            }
        }

        public static void test62()
        {
            string filePath = "G:\\益丰商品目录.csv";
            string[] lines = System.IO.File.ReadAllLines(@filePath, Encoding.Default);
            for (int i = 0; i < lines.Length; i++)
            {
                String[] values = lines[i].Split(new string[] { "@" }, StringSplitOptions.RemoveEmptyEntries);
                string YFId = values[0];
                string YFMedicineName = values[1];
                string type = values[4];
                if (type.Equals("Y01") == false && type.Equals("Y08") == false)
                {
                    string sql = "insert into KDYFMedicineGood(YFMedicineGoodID,YFMedicineID,YFMedicineName) values(newid(),'" + YFId + "','" + YFMedicineName + "')";
                    int ret = DBHelper.ExecuteNoResult(sql, conn);
                }
            }
        }

        public static void test63()
        {
            for (int n = 22; n < 61; n++) //n<61
            {
                string sql = "select name,question,questionDiscription,answer from BaiDuZhiDaoDetail where id>" + n.ToString() + "00000 and id<" + (n + 1).ToString() + "00000";
                DataTable dt = DBHelper.ExecuteWithReset(sql, conn);
                for (int i = 0; i < dt.Rows.Count; i++)
                {
                    string medicineName = dt.Rows[i][0].ToString();
                    string question = dt.Rows[i][1].ToString();
                    string questionDiscription = dt.Rows[i][2].ToString();
                    string answer = dt.Rows[i][3].ToString();
                    sql = "select medicineId from kdmedicine where medicinename='" + medicineName + "'";
                    DataTable dt2 = DBHelper.ExecuteWithReset(sql, conn);
                    if (dt2.Rows.Count > 0)
                    {
                        string medicineId = dt2.Rows[0][0].ToString();
                        sql = "insert into kdmedicinequestionanswer(medicineQAID,medicineID,medicineName,question,questionDiscription,answer) values(newid(),'" + medicineId + "','" + medicineName + "','" + question + "','" + questionDiscription + "','" + answer + "')";
                        int ret = DBHelper.ExecuteNoResult(sql, conn);
                    }
                }
            }
        }

        public static void test64()
        {
            string filePathName = "E:\\JixinZhang\\益丰部位与知识库部位-加备注.xls";
            Excel.Application xapp = new Excel.Application();
            try
            {
                Excel.Workbook xbook = xapp.Workbooks._Open(filePathName, Missing.Value, Missing.Value,
                                        Missing.Value, Missing.Value, Missing.Value, Missing.Value, Missing.Value,
                                        Missing.Value, Missing.Value, Missing.Value, Missing.Value, Missing.Value);
                Excel.Worksheet xsheet = (Excel.Worksheet)xbook.Sheets[1];
                for (int i = 2; i <= 70; i++)
                {
                    Excel.Range rngA = xsheet.get_Range("A" + i.ToString(), Missing.Value);
                    string sexes = rngA.Text;
                    sexes = sexes.Trim();
                    Excel.Range rngB = xsheet.get_Range("B" + i.ToString(), Missing.Value);
                    string frontOrBacks = rngB.Text;
                    frontOrBacks = frontOrBacks.Trim();
                    Excel.Range rngC = xsheet.get_Range("C" + i.ToString(), Missing.Value);
                    string YFBodyPositions = rngC.Text;
                    YFBodyPositions = YFBodyPositions.Trim();
                    Excel.Range rngD = xsheet.get_Range("D" + i.ToString(), Missing.Value);
                    string KDBodyPosition = rngD.Text;
                    KDBodyPosition = KDBodyPosition.Trim();
                    string[] sex = sexes.Split(new string[] { "、" }, StringSplitOptions.RemoveEmptyEntries);
                    string[] frontOrBack = frontOrBacks.Split(new string[] { "、" }, StringSplitOptions.RemoveEmptyEntries);
                    string[] YFBodyPosition = YFBodyPositions.Split(new string[] { "/" }, StringSplitOptions.RemoveEmptyEntries);
                    for (int j = 0; j < sex.Length; j++)
                    {
                        string tempSex = sex[j];
                        for (int k = 0; k < frontOrBack.Length; k++)
                        {
                            string tempFrontOrBack = frontOrBack[k];
                            for (int t = 0; t < YFBodyPosition.Length; t++)
                            {
                                string tempYFBodyPosition = YFBodyPosition[t];
                                string sql = "select bodypositionid from kdbody where bodypositionname='" + KDBodyPosition + "'";
                                DataTable dt = DBHelper.ExecuteWithReset(sql, conn);
                                string KDBodyPositionId = dt.Rows[0][0].ToString();
                                sql = "insert into kdbodycontent(bodycontentid,yfsex,yffrontorback,yfbodypositionname,bodypositionid,bodypositionname) values(newid(),'" + tempSex + "','" + tempFrontOrBack + "','" + tempYFBodyPosition + "','" + KDBodyPositionId + "','" + KDBodyPosition + "')";
                                int ret = DBHelper.ExecuteNoResult(sql, conn);
                            }
                        }
                    }
                }
                xapp.Workbooks.Close();
            }
            catch
            {
                xapp.Workbooks.Close();
            }
        }

        public static void test65()
        {
            string sql = "select goodname from kdgoods where type!='中药材' and goodName not in (select goodName from temp) group by goodname";
            DataTable dt = DBHelper.ExecuteWithReset(sql, conn);
            for (int i = 0; i < dt.Rows.Count; i++)
            {
                string goodName = dt.Rows[i][0].ToString();
                sql = "select comments,scores from GoodComments where goodname like '%" + goodName + "%'";
                DataTable dt2 = DBHelper.ExecuteWithReset(sql, conn);
                for (int j = 0; j < dt2.Rows.Count; j++)
                {
                    string comments = dt2.Rows[j][0].ToString();
                    string scores = dt2.Rows[j][1].ToString();
                    sql = "insert into kdgoodcomments(commentid,goodname,comments,scores) values(newid(),'" + goodName + "','" + comments + "'," + scores + ")";
                    int ret = DBHelper.ExecuteNoResult(sql, conn);
                }
                if (dt2.Rows.Count == 0)
                {
                    sql = "insert into temp(goodname,signature) values('" + goodName + "','non')";
                    int ret = DBHelper.ExecuteNoResult(sql, conn);
                }
                else
                {
                    sql = "insert into temp(goodname,signature) values('" + goodName + "','yes')";
                    int ret = DBHelper.ExecuteNoResult(sql, conn);
                }
            }
        }

        public static void test66()
        {
            string sql = "select symptomName,question,questionDiscription,answer from feihuajiankangquestion1 where symptomname  not in (select symptomname from KDSymptomQuestionAnswer)";
            DataTable dt = DBHelper.ExecuteWithReset(sql, conn);
            for (int i = 0; i < dt.Rows.Count; i++)
            {
                string symptomName = dt.Rows[i][0].ToString();
                sql = "select symptomid from kdsymptom where symptomName = '" + symptomName + "'";
                DataTable dt2 = DBHelper.ExecuteWithReset(sql, conn);
                if (dt2.Rows.Count > 0)
                {
                    string symptomId = dt2.Rows[0][0].ToString();
                    string question = dt.Rows[i][1].ToString();
                    string questionDiscription = dt.Rows[i][2].ToString();
                    string answers = dt.Rows[i][3].ToString();
                    string[] answer = answers.Split(new string[] { "@" }, StringSplitOptions.RemoveEmptyEntries);
                    for (int j = 0; j < answer.Length; j++)
                    {
                        sql = "insert into KDSymptomQuestionAnswer(symptomQAID,symptomID,symptomName,question,questionDiscription,answer) values(newid(),'" + symptomId + "','" + symptomName + "','" + question + "','" + questionDiscription + "','" + answers + "')";
                        int ret = DBHelper.ExecuteNoResult(sql, conn);
                    }
                }
            }
        }

        public static void test67()
        {
            string sql = "select yfmedicineid,yfmedicinename from kdyfmedicinegood where type is null";
            DataTable dt = DBHelper.ExecuteWithReset(sql, conn);
            for (int i = 0; i < dt.Rows.Count; i++)
            {
                string YFMedicineId = dt.Rows[i][0].ToString();
                string YFMedicineName = dt.Rows[i][1].ToString();
                sql = "select goodname,type from kdgoods where goodname='" + YFMedicineName + "'";
                DataTable dt2 = DBHelper.ExecuteWithReset(sql, conn);
                if (dt2.Rows.Count > 0)
                {
                    string goodName = dt2.Rows[0][0].ToString();
                    string type = dt2.Rows[0][1].ToString();
                    sql = "update kdyfmedicinegood set goodname='" + goodName + "',type='" + type + "' where yfmedicineid='" + YFMedicineId + "' and type is null";
                    int ret = DBHelper.ExecuteNoResult(sql, conn);
                }
            }
        }

        public static void test68()
        {
            string sql = "select yfmedicineid,yfmedicinename from kdyfmedicinegood where type is null and remark is null";
            DataTable dt = DBHelper.ExecuteWithReset(sql, conn);
            for (int i = 0; i < dt.Rows.Count; i++)
            {
                string YFMedicineId = dt.Rows[i][0].ToString();
                string YFMedicineName = dt.Rows[i][1].ToString();
                string tempYFMedicineName = YFMedicineName.Replace("(", "（").Replace(")", "）");
                tempYFMedicineName = Common.StringHelper.deleteSignature(tempYFMedicineName, "（", "）");
                sql = "select goodname,type from kdgoods where goodname like '%" + tempYFMedicineName + "%' or goodname like '%" + YFMedicineName + "%'";
                DataTable dt2 = DBHelper.ExecuteWithReset(sql, conn);
                if (dt2.Rows.Count > 0)
                {
                    string goodName = dt2.Rows[0][0].ToString();
                    string type = dt2.Rows[0][1].ToString();
                    sql = "update kdyfmedicinegood set goodname='" + goodName + "',type='" + type + "' where yfmedicineid='" + YFMedicineId + "' and type is null";
                    int ret = DBHelper.ExecuteNoResult(sql, conn);
                }
                else
                {
                    sql = "update kdyfmedicinegood set remark='无' where yfmedicineid='" + YFMedicineId + "' and type is null";
                    int ret = DBHelper.ExecuteNoResult(sql, conn);
                }
            }
        }

        public static void test69()
        {
            string sql = "select goodname,type from kdgoods";
            DataTable dt = DBHelper.ExecuteWithReset(sql, conn);
            for (int i = 0; i < dt.Rows.Count; i++)
            {
                string goodName = dt.Rows[i][0].ToString();
                string type = dt.Rows[i][1].ToString();
                string tempGoodName = goodName.Replace("(", "（").Replace(")", "）");
                tempGoodName = Common.StringHelper.deleteSignature(tempGoodName, "（", "）");
                sql = "select yfmedicineid from kdyfmedicinegood where type is null and remark='无' and (yfmedicinename like '%" + goodName + "%' or yfmedicinename like '%" + tempGoodName + "%')";
                DataTable dt2 = DBHelper.ExecuteWithReset(sql, conn);
                if (dt2.Rows.Count > 0)
                {
                    string YFMedicineId = dt2.Rows[0][0].ToString();
                    sql = "update kdyfmedicinegood set goodname='" + goodName + "',type='" + type + "',remark='' where yfmedicineid='" + YFMedicineId + "' and type is null";
                    int ret = DBHelper.ExecuteNoResult(sql, conn);
                }
            }
        }

        public static void test70()
        {
            List<string> diseaseInList = new List<string>();
            string sql2 = "select diseasename from kddiseasequestionanswer group by diseasename";
            DataTable dt3 = DBHelper.ExecuteWithReset(sql2, conn);
            for (int i = 0; i < dt3.Rows.Count; i++)
            {
                diseaseInList.Add(dt3.Rows[i][0].ToString());
            }
            string sql = "select disease,type,question,questiondescribe,answer from feihuadiseasequestion";
            DataTable dt = DBHelper.ExecuteWithReset(sql, conn);
            for (int i = 0; i < dt.Rows.Count; i++)
            {
                string diseaseName = dt.Rows[i][0].ToString();
                if (diseaseInList.Contains(diseaseName) == true)
                {
                    continue;
                }
                string questionClassify = dt.Rows[i][1].ToString();
                string question = dt.Rows[i][2].ToString();
                string questionDescribe = dt.Rows[i][3].ToString();
                string answers = dt.Rows[i][4].ToString();
                //sql = "select diseaseid from kddisease where diseasename='" + diseaseName + "'";
                string tempDiseaseName = diseaseName.Replace("(", "（").Replace(")", "）");
                tempDiseaseName = Common.StringHelper.deleteSignature(tempDiseaseName, "（", "）");
                sql = "select diseaseid from kddisease where diseasename='" + tempDiseaseName + "'";
                DataTable dt2 = DBHelper.ExecuteWithReset(sql, conn);
                if (dt2.Rows.Count > 0)
                {
                    string diseaseId = dt2.Rows[0][0].ToString();
                    string[] answer = answers.Split(new string[] { "@" }, StringSplitOptions.RemoveEmptyEntries);
                    for (int j = 0; j < answer.Length; j++)
                    {
                        if (answer[j].Trim().Equals("") == false)
                        {
                            sql = "insert into kddiseasequestionanswer(diseaseQAID,diseaseid,diseasename,question,questiondiscription,answer,questionclassify) values(newid(),'" + diseaseId + "','" + diseaseName + "','" + question + "','" + questionDescribe + "','" + answer[j] + "','" + questionClassify + "')";
                            int ret = DBHelper.ExecuteNoResult(sql, conn);
                        }
                    }
                }
            }
        }

        public static void test71()
        {
            string sql = "select name,approvenumber,englishname,form,specification,type,enterprise,productName,component,indicationMainFunction,howUse,badEffect,taboo,attention,children,old,pregnant,interaction,pharmacology,saveMethod,validate from jiankewanginstruction";
            DataTable dt = DBHelper.ExecuteWithReset(sql, conn);
            for (int i = 0; i < dt.Rows.Count; i++)
            {
                string name = dt.Rows[i][0].ToString();
                string approveNumber = dt.Rows[i][1].ToString();
                string EnglishName = dt.Rows[i][2].ToString();
                string form = dt.Rows[i][3].ToString();
                string specification = dt.Rows[i][4].ToString();
                string type = dt.Rows[i][5].ToString();
                string enterprise = dt.Rows[i][6].ToString();
                string productName = dt.Rows[i][7].ToString();
                string component = dt.Rows[i][8].ToString();
                string indication = dt.Rows[i][9].ToString();
                string mainFunction = dt.Rows[i][9].ToString();
                string howUse = dt.Rows[i][10].ToString();
                string badEffect = dt.Rows[i][11].ToString();
                string taboo = dt.Rows[i][12].ToString();
                string attention = dt.Rows[i][13].ToString();
                string specialPopulation = dt.Rows[i][14].ToString();
                specialPopulation += dt.Rows[i][15].ToString();
                specialPopulation += dt.Rows[i][16].ToString();
                string interaction = dt.Rows[i][17].ToString();
                string pharmacological = dt.Rows[i][18].ToString();
                string saveMethod = dt.Rows[i][19].ToString();
                string validity = dt.Rows[i][20].ToString();
                if (type.Equals("中西药品") == true)
                {
                    type = "中西药";
                }
                else if (type.Equals("医疗器械") == true)
                {
                    type = "医疗器械";
                }
                else
                {
                    type = "保健品";
                }
                sql = "select goodid from kdgoods where goodname='" + name + "' and approvenumber='" + approveNumber + "'"; 
                DataTable dt2 = DBHelper.ExecuteWithReset(sql, conn);
                if (dt2.Rows.Count > 0)
                {
                    for (int j = 0; j < dt2.Rows.Count; j++)
                    {
                        string goodId = dt2.Rows[j][0].ToString();
                        sql = "update kdgoods set name='" + name + "' where goodid='" + goodId + "' and (name is null or name='')";
                        int ret = DBHelper.ExecuteNoResult(sql, conn);
                        sql = "update kdgoods set englishname='" + EnglishName + "' where goodid='" + goodId + "' and (englishname is null or englishname='')";
                        ret = DBHelper.ExecuteNoResult(sql, conn);
                        sql = "update kdgoods set form='" + form + "' where goodid='" + goodId + "' and (form is null or form='')";
                        ret = DBHelper.ExecuteNoResult(sql, conn);
                        sql = "update kdgoods set specification='" + specification + "' where goodid='" + goodId + "' and (specification is null or specification='')";
                        ret = DBHelper.ExecuteNoResult(sql, conn);
                        sql = "update kdgoods set type='" + type + "' where goodid='" + goodId + "' and (type is null or type='')";
                        ret = DBHelper.ExecuteNoResult(sql, conn);
                        sql = "update kdgoods set enterprice='" + enterprise + "' where goodid='" + goodId + "' and (enterprice is null or enterprice='')";
                        ret = DBHelper.ExecuteNoResult(sql, conn);
                    }
                }
                else
                {
                    //sql = "insert into kdgoods(goodid,goodname,name,approvenumber,englishname,form,specification,type,enterprice) values(newid(),'" + name + "','" + name + "','" + approveNumber + "','" + EnglishName + "','" + form + "','" + specification + "','" + type + "','" + enterprise + "')";
                    //int ret = DBHelper.ExecuteNoResult(sql, conn);
                }
                if (type.Equals("中西药") == true)
                {
                    sql = "select instructionid from kdmedicineinstruction where name='" + name + "' and approvenumber='" + approveNumber + "'";
                    dt2 = DBHelper.ExecuteWithReset(sql, conn);
                    if (dt2.Rows.Count > 0)
                    {
                        for (int j = 0; j < dt2.Rows.Count; j++)
                        {
                            string instructionId = dt2.Rows[j][0].ToString();
                            sql = "update kdmedicineinstruction set englishname='" + EnglishName + "' where instructionId='" + instructionId + "' and (englishname is null or englishname='')";
                            int ret = DBHelper.ExecuteNoResult(sql, conn);
                            sql = "update kdmedicineinstruction set productname='" + productName + "' where instructionId='" + instructionId + "' and (productname is null or productname='')";
                            ret = DBHelper.ExecuteNoResult(sql, conn);
                            sql = "update kdmedicineinstruction set component='" + component + "' where instructionId='" + instructionId + "' and (component is null or component='')";
                            ret = DBHelper.ExecuteNoResult(sql, conn);
                            sql = "update kdmedicineinstruction set howuse='" + howUse + "' where instructionId='" + instructionId + "' and (howuse is null or howuse='')";
                            ret = DBHelper.ExecuteNoResult(sql, conn);
                            sql = "update kdmedicineinstruction set mainfunction='" + mainFunction + "' where instructionId='" + instructionId + "' and (mainfunction is null or mainfunction='')";
                            ret = DBHelper.ExecuteNoResult(sql, conn);
                            sql = "update kdmedicineinstruction set indication='" + indication + "' where instructionId='" + instructionId + "' and (indication is null or indication='')";
                            ret = DBHelper.ExecuteNoResult(sql, conn);
                            sql = "update kdmedicineinstruction set badeffect='" + badEffect + "' where instructionId='" + instructionId + "' and (badeffect is null or badeffect='')";
                            ret = DBHelper.ExecuteNoResult(sql, conn);
                            sql = "update kdmedicineinstruction set taboo='" + taboo + "' where instructionId='" + instructionId + "' and (taboo is null or taboo='')";
                            ret = DBHelper.ExecuteNoResult(sql, conn);
                            sql = "update kdmedicineinstruction set attention='" + attention + "' where instructionId='" + instructionId + "' and (attention is null or attention='')";
                            ret = DBHelper.ExecuteNoResult(sql, conn);
                            sql = "update kdmedicineinstruction set enterprise='" + enterprise + "' where instructionId='" + instructionId + "' and (enterprise is null or enterprise='')";
                            ret = DBHelper.ExecuteNoResult(sql, conn);
                            sql = "update kdmedicineinstruction set specialpopulation='" + specialPopulation + "' where instructionId='" + instructionId + "' and (specialpopulation is null or specialpopulation='')";
                            ret = DBHelper.ExecuteNoResult(sql, conn);
                            sql = "update kdmedicineinstruction set interaction='" + interaction + "' where instructionId='" + instructionId + "' and (interaction is null or interaction='')";
                            ret = DBHelper.ExecuteNoResult(sql, conn);
                            sql = "update kdmedicineinstruction set pharmacological='" + pharmacological + "' where instructionId='" + instructionId + "' and (pharmacological is null or pharmacological='')";
                            ret = DBHelper.ExecuteNoResult(sql, conn);
                            sql = "update kdmedicineinstruction set saveMethod='" + saveMethod + "' where instructionId='" + instructionId + "' and (saveMethod is null or saveMethod='')";
                            ret = DBHelper.ExecuteNoResult(sql, conn);
                            sql = "update kdmedicineinstruction set validity='" + validity + "' where instructionId='" + instructionId + "' and (validity is null or validity='')";
                            ret = DBHelper.ExecuteNoResult(sql, conn);
                            sql = "update kdmedicineinstruction set type='" + type + "' where instructionId='" + instructionId + "' and (type is null or type='')";
                            ret = DBHelper.ExecuteNoResult(sql, conn);
                        }
                    }
                }
            }
        }

        public static void test72()
        {
            string sql = "select goodname,approvenumber,englishname,enterprise,component,indication,usage,attention,specialpopulations,interaction,pharmacology,validity from feihuagood";
            DataTable dt = DBHelper.ExecuteWithReset(sql, conn);
            for (int i = 0; i < dt.Rows.Count; i++)
            {
                string name = dt.Rows[i][0].ToString();
                string approveNumber = dt.Rows[i][1].ToString();
                string EnglishName = dt.Rows[i][2].ToString();
                string enterprise = dt.Rows[i][3].ToString();
                string component = dt.Rows[i][4].ToString();
                string indication = dt.Rows[i][5].ToString();
                string howUse = dt.Rows[i][6].ToString();
                string attention = dt.Rows[i][7].ToString();
                string specialPopulation = dt.Rows[i][8].ToString();
                string interaction = dt.Rows[i][9].ToString();
                string pharmacological = dt.Rows[i][10].ToString();
                string validity = dt.Rows[i][11].ToString();
                string type = "中西药";
                sql = "select goodid from kdgoods where goodname='" + name + "' and approvenumber='" + approveNumber + "'";
                DataTable dt2 = DBHelper.ExecuteWithReset(sql, conn);
                if (dt2.Rows.Count > 0)
                {
                    for (int j = 0; j < dt2.Rows.Count; j++)
                    {
                        string goodId = dt2.Rows[j][0].ToString();
                        sql = "update kdgoods set name='" + name + "' where goodid='" + goodId + "' and (name is null or name='')";
                        int ret = DBHelper.ExecuteNoResult(sql, conn);
                        sql = "update kdgoods set englishname='" + EnglishName + "' where goodid='" + goodId + "' and (englishname is null or englishname='')";
                        ret = DBHelper.ExecuteNoResult(sql, conn);
                        sql = "update kdgoods set type='" + type + "' where goodid='" + goodId + "' and (type is null or type='')";
                        ret = DBHelper.ExecuteNoResult(sql, conn);
                        sql = "update kdgoods set enterprice='" + enterprise + "' where goodid='" + goodId + "' and (enterprice is null or enterprice='')";
                        ret = DBHelper.ExecuteNoResult(sql, conn);
                    }
                }
                else
                {
                    //sql = "insert into kdgoods(goodid,goodname,name,approvenumber,englishname,form,specification,type,enterprice) values(newid(),'" + name + "','" + name + "','" + approveNumber + "','" + EnglishName + "','" + form + "','" + specification + "','" + type + "','" + enterprise + "')";
                    //int ret = DBHelper.ExecuteNoResult(sql, conn);
                }
                if (type.Equals("中西药") == true)
                {
                    sql = "select instructionid from kdmedicineinstruction where name='" + name + "' and approvenumber='" + approveNumber + "'";
                    dt2 = DBHelper.ExecuteWithReset(sql, conn);
                    if (dt2.Rows.Count > 0)
                    {
                        for (int j = 0; j < dt2.Rows.Count; j++)
                        {
                            string instructionId = dt2.Rows[j][0].ToString();
                            sql = "update kdmedicineinstruction set englishname='" + EnglishName + "' where instructionId='" + instructionId + "' and (englishname is null or englishname='')";
                            int ret = DBHelper.ExecuteNoResult(sql, conn);
                            sql = "update kdmedicineinstruction set component='" + component + "' where instructionId='" + instructionId + "' and (component is null or component='')";
                            ret = DBHelper.ExecuteNoResult(sql, conn);
                            sql = "update kdmedicineinstruction set howuse='" + howUse + "' where instructionId='" + instructionId + "' and (howuse is null or howuse='')";
                            ret = DBHelper.ExecuteNoResult(sql, conn);
                            sql = "update kdmedicineinstruction set indication='" + indication + "' where instructionId='" + instructionId + "' and (indication is null or indication='')";
                            ret = DBHelper.ExecuteNoResult(sql, conn);
                            sql = "update kdmedicineinstruction set attention='" + attention + "' where instructionId='" + instructionId + "' and (attention is null or attention='')";
                            ret = DBHelper.ExecuteNoResult(sql, conn);
                            sql = "update kdmedicineinstruction set enterprise='" + enterprise + "' where instructionId='" + instructionId + "' and (enterprise is null or enterprise='')";
                            ret = DBHelper.ExecuteNoResult(sql, conn);
                            sql = "update kdmedicineinstruction set specialpopulation='" + specialPopulation + "' where instructionId='" + instructionId + "' and (specialpopulation is null or specialpopulation='')";
                            ret = DBHelper.ExecuteNoResult(sql, conn);
                            sql = "update kdmedicineinstruction set interaction='" + interaction + "' where instructionId='" + instructionId + "' and (interaction is null or interaction='')";
                            ret = DBHelper.ExecuteNoResult(sql, conn);
                            sql = "update kdmedicineinstruction set pharmacological='" + pharmacological + "' where instructionId='" + instructionId + "' and (pharmacological is null or pharmacological='')";
                            ret = DBHelper.ExecuteNoResult(sql, conn);
                            sql = "update kdmedicineinstruction set validity='" + validity + "' where instructionId='" + instructionId + "' and (validity is null or validity='')";
                            ret = DBHelper.ExecuteNoResult(sql, conn);
                            sql = "update kdmedicineinstruction set type='" + type + "' where instructionId='" + instructionId + "' and (type is null or type='')";
                            ret = DBHelper.ExecuteNoResult(sql, conn);
                        }
                    }
                }
            }
        }

        public static void test73()
        {
            string filePathName = "E:\\JixinZhang\\飞华健康网疾病和症状重复（益丰人工）.xls";
            Excel.Application xapp = new Excel.Application();
            try
            {
                Excel.Workbook xbook = xapp.Workbooks._Open(filePathName, Missing.Value, Missing.Value,
                                        Missing.Value, Missing.Value, Missing.Value, Missing.Value, Missing.Value,
                                        Missing.Value, Missing.Value, Missing.Value, Missing.Value, Missing.Value);
                Excel.Worksheet xsheet = (Excel.Worksheet)xbook.Sheets[1];
                for (int i = 2; i <= 752; i++)
                {
                    Excel.Range rngA = xsheet.get_Range("A" + i.ToString(), Missing.Value);
                    string diseaseOrSymptom = rngA.Text;
                    diseaseOrSymptom = diseaseOrSymptom.Trim();
                    Excel.Range rngB = xsheet.get_Range("B" + i.ToString(), Missing.Value);
                    string flag = rngB.Text;
                    flag = flag.Trim();
                    if (flag.Equals("0") == true)
                    {
                        string sql = "update kddisease set remark='0' where diseasename='" + diseaseOrSymptom + "'";
                        int ret = DBHelper.ExecuteNoResult(sql, conn);
                    }
                    else if (flag.Equals("1") == true)
                    {
                        string sql = "update kdsymptom set remark='0' where symptomname='" + diseaseOrSymptom + "'";
                        int ret = DBHelper.ExecuteNoResult(sql, conn);
                    }
                }
                xapp.Workbooks.Close();
            }
            catch
            {
                xapp.Workbooks.Close();
            }
        }

        public static void test74()
        {
            string sql = "select goodid,name,taboo,attention,specialpopulation,taboopopulation,type from kdmedicineinstruction";
            DataTable dt = DBHelper.ExecuteWithReset(sql, conn);
            for (int i = 0; i < dt.Rows.Count; i++)
            {
                string goodId = dt.Rows[i][0].ToString();
                string goodName = dt.Rows[i][1].ToString();
                string taboo = dt.Rows[i][2].ToString();
                string attention = dt.Rows[i][3].ToString();
                string specialPopulation = dt.Rows[i][4].ToString();
                string tabooPopulation = "禁忌人群：";
                tabooPopulation += dt.Rows[i][5].ToString();
                string type = dt.Rows[i][6].ToString();
                string[] values = taboo.Split(new string[] { "。", ";", "；"
                                                            , "妊娠与哺乳期注意事项", "儿童注意事项", "老人注意事项"
                                                            , "（1）", "（2）", "（3）", "（4）", "（5）", "（6）", "（71）", "（8）", "（9）", "（10）", "（11）", "（12）"
                                                            , "1.", "2.", "3.", "4.", "5.", "6.", "7.", "8.", "9.", "10.", "11.", "12."
                                                            , "1．", "2．", "3．", "4．", "5．", "6．", "7．", "8．", "9．", "10．", "11．", "12．"
                                                            , ".2", ".3", ".4", ".5", ".6", ".7", ".8", ".9", ".10", ".11", ".12" }, StringSplitOptions.RemoveEmptyEntries);
                for (int j = 0; j < values.Length; j++)
                {
                    sql = "insert into tempGoodPopulation(goodid,goodname,text,type) values('" + goodId + "','" + goodName + "','" + values[j] + "','" + type + "')";
                    int ret = DBHelper.ExecuteNoResult(sql, conn);
                }
                values = attention.Split(new string[] { "。", ";", "；"
                                                            , "妊娠与哺乳期注意事项", "儿童注意事项", "老人注意事项"
                                                            , "（1）", "（2）", "（3）", "（4）", "（5）", "（6）", "（71）", "（8）", "（9）", "（10）", "（11）", "（12）"
                                                            , "1.", "2.", "3.", "4.", "5.", "6.", "7.", "8.", "9.", "10.", "11.", "12."
                                                            , "1．", "2．", "3．", "4．", "5．", "6．", "7．", "8．", "9．", "10．", "11．", "12．"
                                                            , ".2", ".3", ".4", ".5", ".6", ".7", ".8", ".9", ".10", ".11", ".12" }, StringSplitOptions.RemoveEmptyEntries);
                for (int j = 0; j < values.Length; j++)
                {
                    sql = "insert into tempGoodPopulation(goodid,goodname,text,type) values('" + goodId + "','" + goodName + "','" + values[j] + "','" + type + "')";
                    int ret = DBHelper.ExecuteNoResult(sql, conn);
                }
                values = specialPopulation.Split(new string[] { "。", ";", "；"
                                                            , "妊娠与哺乳期注意事项", "儿童注意事项", "老人注意事项"
                                                            , "（1）", "（2）", "（3）", "（4）", "（5）", "（6）", "（71）", "（8）", "（9）", "（10）", "（11）", "（12）"
                                                            , "1.", "2.", "3.", "4.", "5.", "6.", "7.", "8.", "9.", "10.", "11.", "12."
                                                            , "1．", "2．", "3．", "4．", "5．", "6．", "7．", "8．", "9．", "10．", "11．", "12．"
                                                            , ".2", ".3", ".4", ".5", ".6", ".7", ".8", ".9", ".10", ".11", ".12" }, StringSplitOptions.RemoveEmptyEntries);
                for (int j = 0; j < values.Length; j++)
                {
                    sql = "insert into tempGoodPopulation(goodid,goodname,text,type) values('" + goodId + "','" + goodName + "','" + values[j] + "','" + type + "')";
                    int ret = DBHelper.ExecuteNoResult(sql, conn);
                }
                sql = "insert into tempGoodPopulation(goodid,goodname,text,type) values('" + goodId + "','" + goodName + "','" + tabooPopulation + "','" + type + "')";
                DBHelper.ExecuteNoResult(sql, conn);
            }
        }

        public static void test75()
        {
            string sql = "select goodid,name,taboopopulation,type from KDHealthProductInstruction";
            DataTable dt = DBHelper.ExecuteWithReset(sql, conn);
            for (int i = 0; i < dt.Rows.Count; i++)
            {
                string goodId = dt.Rows[i][0].ToString();
                string goodName = dt.Rows[i][1].ToString();
                string tabooPopulation = "禁忌人群：";
                tabooPopulation += dt.Rows[i][2].ToString();
                string type = dt.Rows[i][3].ToString();
                sql = "insert into tempGoodPopulation(goodid,goodname,text,type) values('" + goodId + "','" + goodName + "','" + tabooPopulation + "','" + type + "')";
                DBHelper.ExecuteNoResult(sql, conn);
            }
        }

        public static void test76()
        {
            string sql = "select goodid,name,indicationAndTaboo,type from KDChineseMedicineMaterialInstruction";
            DataTable dt = DBHelper.ExecuteWithReset(sql, conn);
            for (int i = 0; i < dt.Rows.Count; i++)
            {
                string goodId = dt.Rows[i][0].ToString();
                string goodName = dt.Rows[i][1].ToString();
                string tabooPopulation = dt.Rows[i][2].ToString();
                string type = dt.Rows[i][3].ToString();
                string[] values = tabooPopulation.Split(new string[] { "。", ";", "；"
                                                            , "妊娠与哺乳期注意事项", "儿童注意事项", "老人注意事项"
                                                            , "（1）", "（2）", "（3）", "（4）", "（5）", "（6）", "（71）", "（8）", "（9）", "（10）", "（11）", "（12）"
                                                            , "1.", "2.", "3.", "4.", "5.", "6.", "7.", "8.", "9.", "10.", "11.", "12."
                                                            , "1．", "2．", "3．", "4．", "5．", "6．", "7．", "8．", "9．", "10．", "11．", "12．"
                                                            , ".2", ".3", ".4", ".5", ".6", ".7", ".8", ".9", ".10", ".11", ".12" }, StringSplitOptions.RemoveEmptyEntries);
                for (int j = 0; j < values.Length; j++)
                {
                    sql = "insert into tempGoodPopulation(goodid,goodname,text,type) values('" + goodId + "','" + goodName + "','" + values[j] + "','" + type + "')";
                    DBHelper.ExecuteNoResult(sql, conn);
                }
            }
        }

        public static void test77()
        {
            string sql = "select populationid,populationname from kdpopulation";
            DataTable dt = DBHelper.ExecuteWithReset(sql, conn);
            for (int i = 0; i < dt.Rows.Count; i++)
            {
                string populationId = dt.Rows[i][0].ToString();
                string populationName = dt.Rows[i][1].ToString();
                sql = "select goodid,goodname,text,type from tempgoodpopulation where (TEXT like '%禁%' or TEXT like '%忌%') and TEXT like '%" + populationName + "%'";
                DataTable dt2 = DBHelper.ExecuteWithReset(sql, conn);
                for (int j = 0; j < dt2.Rows.Count; j++)
                {
                    string goodId = dt2.Rows[j][0].ToString();
                    string goodName = dt2.Rows[j][1].ToString();
                    string discription = dt2.Rows[j][2].ToString();
                    string type = dt2.Rows[j][3].ToString();
                    string tabooPopulationDiscription = "禁忌";
                    sql = "select approvenumber from kdgoods where goodid='" + goodId + "'";
                    DataTable dt3 = DBHelper.ExecuteWithReset(sql, conn);
                    if (dt3.Rows.Count > 0)
                    {
                        string approveNumber = dt3.Rows[0][0].ToString();
                        sql = "insert into kdgoodpopulation(goodPopulationID,goodId,populationID,goodName,populationName,indicationOrTaboo,tabooPopulationDiscription,discription,approveNumber,type) values(newid(),'" + goodId + "','" + populationId + "','" + goodName + "','" + populationName + "','taboo','" + tabooPopulationDiscription + "','" + discription + "','" + approveNumber + "','" + type + "')";
                        DBHelper.ExecuteNoResult(sql, conn);
                    }
                }
                sql = "select goodid,goodname,text,type from tempgoodpopulation where TEXT like '%不宜%' and TEXT like '%" + populationName + "%'";
                dt2 = DBHelper.ExecuteWithReset(sql, conn);
                for (int j = 0; j < dt2.Rows.Count; j++)
                {
                    string goodId = dt2.Rows[j][0].ToString();
                    string goodName = dt2.Rows[j][1].ToString();
                    string discription = dt2.Rows[j][2].ToString();
                    string type = dt2.Rows[j][3].ToString();
                    string tabooPopulationDiscription = "不宜";
                    sql = "select approvenumber from kdgoods where goodid='" + goodId + "'";
                    DataTable dt3 = DBHelper.ExecuteWithReset(sql, conn);
                    if (dt3.Rows.Count > 0)
                    {
                        string approveNumber = dt3.Rows[0][0].ToString();
                        sql = "insert into kdgoodpopulation(goodPopulationID,goodId,populationID,goodName,populationName,indicationOrTaboo,tabooPopulationDiscription,discription,approveNumber,type) values(newid(),'" + goodId + "','" + populationId + "','" + goodName + "','" + populationName + "','taboo','" + tabooPopulationDiscription + "','" + discription + "','" + approveNumber + "','" + type + "')";
                        DBHelper.ExecuteNoResult(sql, conn);
                    }
                }
                sql = "select goodid,goodname,text,type from tempgoodpopulation where TEXT like '%不可%' and TEXT like '%" + populationName + "%'";
                dt2 = DBHelper.ExecuteWithReset(sql, conn);
                for (int j = 0; j < dt2.Rows.Count; j++)
                {
                    string goodId = dt2.Rows[j][0].ToString();
                    string goodName = dt2.Rows[j][1].ToString();
                    string discription = dt2.Rows[j][2].ToString();
                    string type = dt2.Rows[j][3].ToString();
                    string tabooPopulationDiscription = "不可";
                    sql = "select approvenumber from kdgoods where goodid='" + goodId + "'";
                    DataTable dt3 = DBHelper.ExecuteWithReset(sql, conn);
                    if (dt3.Rows.Count > 0)
                    {
                        string approveNumber = dt3.Rows[0][0].ToString();
                        sql = "insert into kdgoodpopulation(goodPopulationID,goodId,populationID,goodName,populationName,indicationOrTaboo,tabooPopulationDiscription,discription,approveNumber,type) values(newid(),'" + goodId + "','" + populationId + "','" + goodName + "','" + populationName + "','taboo','" + tabooPopulationDiscription + "','" + discription + "','" + approveNumber + "','" + type + "')";
                        DBHelper.ExecuteNoResult(sql, conn);
                    }
                }
                sql = "select goodid,goodname,text,type from tempgoodpopulation where TEXT like '%不能%' and TEXT like '%" + populationName + "%'";
                dt2 = DBHelper.ExecuteWithReset(sql, conn);
                for (int j = 0; j < dt2.Rows.Count; j++)
                {
                    string goodId = dt2.Rows[j][0].ToString();
                    string goodName = dt2.Rows[j][1].ToString();
                    string discription = dt2.Rows[j][2].ToString();
                    string type = dt2.Rows[j][3].ToString();
                    string tabooPopulationDiscription = "不能";
                    sql = "select approvenumber from kdgoods where goodid='" + goodId + "'";
                    DataTable dt3 = DBHelper.ExecuteWithReset(sql, conn);
                    if (dt3.Rows.Count > 0)
                    {
                        string approveNumber = dt3.Rows[0][0].ToString();
                        sql = "insert into kdgoodpopulation(goodPopulationID,goodId,populationID,goodName,populationName,indicationOrTaboo,tabooPopulationDiscription,discription,approveNumber,type) values(newid(),'" + goodId + "','" + populationId + "','" + goodName + "','" + populationName + "','taboo','" + tabooPopulationDiscription + "','" + discription + "','" + approveNumber + "','" + type + "')";
                        DBHelper.ExecuteNoResult(sql, conn);
                    }
                }
                sql = "select goodid,goodname,text,type from tempgoodpopulation where TEXT like '%慎用%' and TEXT like '%" + populationName + "%'";
                dt2 = DBHelper.ExecuteWithReset(sql, conn);
                for (int j = 0; j < dt2.Rows.Count; j++)
                {
                    string goodId = dt2.Rows[j][0].ToString();
                    string goodName = dt2.Rows[j][1].ToString();
                    string discription = dt2.Rows[j][2].ToString();
                    string type = dt2.Rows[j][3].ToString();
                    string tabooPopulationDiscription = "慎用";
                    sql = "select approvenumber from kdgoods where goodid='" + goodId + "'";
                    DataTable dt3 = DBHelper.ExecuteWithReset(sql, conn);
                    if (dt3.Rows.Count > 0)
                    {
                        string approveNumber = dt3.Rows[0][0].ToString();
                        sql = "insert into kdgoodpopulation(goodPopulationID,goodId,populationID,goodName,populationName,indicationOrTaboo,tabooPopulationDiscription,discription,approveNumber,type) values(newid(),'" + goodId + "','" + populationId + "','" + goodName + "','" + populationName + "','taboo','" + tabooPopulationDiscription + "','" + discription + "','" + approveNumber + "','" + type + "')";
                        DBHelper.ExecuteNoResult(sql, conn);
                    }
                }
                sql = "select goodid,goodname,text,type from tempgoodpopulation where TEXT like '%禁忌人群%' and LEN(text)>5 and TEXT like '%" + populationName + "%'";
                dt2 = DBHelper.ExecuteWithReset(sql, conn);
                for (int j = 0; j < dt2.Rows.Count; j++)
                {
                    string goodId = dt2.Rows[j][0].ToString();
                    string goodName = dt2.Rows[j][1].ToString();
                    string discription = dt2.Rows[j][2].ToString();
                    string type = dt2.Rows[j][3].ToString();
                    string tabooPopulationDiscription = "禁忌";
                    sql = "select approvenumber from kdgoods where goodid='" + goodId + "'";
                    DataTable dt3 = DBHelper.ExecuteWithReset(sql, conn);
                    if (dt3.Rows.Count > 0)
                    {
                        string approveNumber = dt3.Rows[0][0].ToString();
                        sql = "insert into kdgoodpopulation(goodPopulationID,goodId,populationID,goodName,populationName,indicationOrTaboo,tabooPopulationDiscription,discription,approveNumber,type) values(newid(),'" + goodId + "','" + populationId + "','" + goodName + "','" + populationName + "','taboo','" + tabooPopulationDiscription + "','" + discription + "','" + approveNumber + "','" + type + "')";
                        DBHelper.ExecuteNoResult(sql, conn);
                    }
                }
            }
        }

        public static void test78()
        {
            string filePathName = "E:\\JixinZhang\\疾病未关联益丰商品明细-刘建.xlsx";
            Excel.Application xapp = new Excel.Application();
            try
            {
                Excel.Workbook xbook = xapp.Workbooks._Open(filePathName, Missing.Value, Missing.Value,
                                        Missing.Value, Missing.Value, Missing.Value, Missing.Value, Missing.Value,
                                        Missing.Value, Missing.Value, Missing.Value, Missing.Value, Missing.Value);
                Excel.Worksheet xsheet = (Excel.Worksheet)xbook.Sheets[1];
                for (int i = 2; i <= 880; i++)
                {
                    Excel.Range rngA = xsheet.get_Range("A" + i.ToString(), Missing.Value);
                    string YFId = rngA.Text;
                    YFId = YFId.Trim();
                    Excel.Range rngB = xsheet.get_Range("B" + i.ToString(), Missing.Value);
                    string YFName = rngB.Text;
                    YFName = YFName.Trim();
                    Excel.Range rngE = xsheet.get_Range("E" + i.ToString(), Missing.Value);
                    string diseaseName = rngE.Text;
                    diseaseName = diseaseName.Trim();
                    string[] values = diseaseName.Split(new string[] { "，","；" }, StringSplitOptions.RemoveEmptyEntries);
                    for (int j = 0; j < values.Length; j++)
                    {
                        string sql = "select diseaseid from kddisease where diseasename='" + values[j] + "'";
                        DataTable dt = DBHelper.ExecuteWithReset(sql, conn);
                        if (dt.Rows.Count == 0)
                        {
                            sql = "insert into kddisease(diseaseid,diseasename) values(newid(),'" + values[j] + "')";
                            int ret = DBHelper.ExecuteNoResult(sql, conn);
                        }
                    }
                }
                xapp.Workbooks.Close();
            }
            catch
            {
                xapp.Workbooks.Close();
            }
        }

        public static void test79()
        {
            string filePathName = "E:\\JixinZhang\\飞华症状未关联益丰商品目录.xlsx";
            Excel.Application xapp = new Excel.Application();
            try
            {
                Excel.Workbook xbook = xapp.Workbooks._Open(filePathName, Missing.Value, Missing.Value,
                                        Missing.Value, Missing.Value, Missing.Value, Missing.Value, Missing.Value,
                                        Missing.Value, Missing.Value, Missing.Value, Missing.Value, Missing.Value);
                Excel.Worksheet xsheet = (Excel.Worksheet)xbook.Sheets[1];
                for (int i = 1; i <= 146; i++)
                {
                    Excel.Range rngA = xsheet.get_Range("A" + i.ToString(), Missing.Value);
                    string YFId = rngA.Text;
                    YFId = YFId.Trim();
                    Excel.Range rngC = xsheet.get_Range("C" + i.ToString(), Missing.Value);
                    string symptomName = rngC.Text;
                    symptomName = symptomName.Trim();
                    string[] values = symptomName.Split(new string[] { "，", "；", "、" }, StringSplitOptions.RemoveEmptyEntries);
                    for (int j = 0; j < values.Length; j++)
                    {
                        string sql = "select symptomid from kdsymptom where symptomname='" + values[j] + "'";
                        DataTable dt = DBHelper.ExecuteWithReset(sql, conn);
                        if (dt.Rows.Count == 0)
                        {
                            sql = "insert into kdsymptom(symptomid,symptomname) values(newid(),'" + values[j] + "')";
                            int ret = DBHelper.ExecuteNoResult(sql, conn);
                        }
                    }
                }
                xapp.Workbooks.Close();
            }
            catch
            {
                xapp.Workbooks.Close();
            }
        }

        public static void test80()
        {
            string sql = "select diseaseid,diseasename from kddisease";
            DataTable dt = DBHelper.ExecuteWithReset(sql, conn);
            for (int i = 0; i < dt.Rows.Count; i++)
            {
                string diseaseId = dt.Rows[i][0].ToString();
                string diseaseName = dt.Rows[i][1].ToString();
                sql = "select goodid,name from KDMedicineInstruction where mainfunction like '%" + diseaseName + "%' or indication like '%" + diseaseName + "%'";
                DataTable dt2 = DBHelper.ExecuteWithReset(sql, conn);
                for (int j = 0; j < dt2.Rows.Count; j++)
                {
                    string goodId = dt2.Rows[j][0].ToString();
                    string goodName = dt2.Rows[j][1].ToString();
                    sql = "insert into kdgooddisease(gooddiseaseid,goodid,diseaseid,goodname,diseasename,indicationOrTaboo) values(newid(),'" + goodId + "','" + diseaseId + "','" + goodName + "','" + diseaseName + "','indication')";
                    int ret = DBHelper.ExecuteNoResult(sql, conn);
                }
                sql = "select goodid,name from KDChineseMedicineMaterialInstruction where mainfunction like '%" + diseaseName + "%'";
                dt2 = DBHelper.ExecuteWithReset(sql, conn);
                for (int j = 0; j < dt2.Rows.Count; j++)
                {
                    string goodId = dt2.Rows[j][0].ToString();
                    string goodName = dt2.Rows[j][1].ToString();
                    sql = "insert into kdgooddisease(gooddiseaseid,goodid,diseaseid,goodname,diseasename,indicationOrTaboo) values(newid(),'" + goodId + "','" + diseaseId + "','" + goodName + "','" + diseaseName + "','indication')";
                    int ret = DBHelper.ExecuteNoResult(sql, conn);
                }
                sql = "select goodid,name from KDHealthProductInstruction where healthfunction like '%" + diseaseName + "%'";
                dt2 = DBHelper.ExecuteWithReset(sql, conn);
                for (int j = 0; j < dt2.Rows.Count; j++)
                {
                    string goodId = dt2.Rows[j][0].ToString();
                    string goodName = dt2.Rows[j][1].ToString();
                    sql = "insert into kdgooddisease(gooddiseaseid,goodid,diseaseid,goodname,diseasename,indicationOrTaboo) values(newid(),'" + goodId + "','" + diseaseId + "','" + goodName + "','" + diseaseName + "','indication')";
                    int ret = DBHelper.ExecuteNoResult(sql, conn);
                }
                sql = "select goodid,name from KDMedicalInstrumentInstruction where adaption like '%" + diseaseName + "%'";
                dt2 = DBHelper.ExecuteWithReset(sql, conn);
                for (int j = 0; j < dt2.Rows.Count; j++)
                {
                    string goodId = dt2.Rows[j][0].ToString();
                    string goodName = dt2.Rows[j][1].ToString();
                    sql = "insert into kdgooddisease(gooddiseaseid,goodid,diseaseid,goodname,diseasename,indicationOrTaboo) values(newid(),'" + goodId + "','" + diseaseId + "','" + goodName + "','" + diseaseName + "','indication')";
                    int ret = DBHelper.ExecuteNoResult(sql, conn);
                }
            }
        }

        public static void test81()
        {
            string sql = "select symptomid,symptomname from kdsymptom";
            DataTable dt = DBHelper.ExecuteWithReset(sql, conn);
            for (int i = 0; i < dt.Rows.Count; i++)
            {
                string symptomId = dt.Rows[i][0].ToString();
                string symptomName = dt.Rows[i][1].ToString();
                sql = "select goodid,name from KDMedicineInstruction where mainfunction like '%" + symptomName + "%' or indication like '%" + symptomName + "%'";
                DataTable dt2 = DBHelper.ExecuteWithReset(sql, conn);
                for (int j = 0; j < dt2.Rows.Count; j++)
                {
                    string goodId = dt2.Rows[j][0].ToString();
                    string goodName = dt2.Rows[j][1].ToString();
                    sql = "insert into kdgoodsymptom(goodsymptomId,goodid,symptomId,goodname,symptomname,indicationOrTaboo) values(newid(),'" + goodId + "','" + symptomId + "','" + goodName + "','" + symptomName + "','indication')";
                    int ret = DBHelper.ExecuteNoResult(sql, conn);
                }
                sql = "select goodid,name from KDChineseMedicineMaterialInstruction where mainfunction like '%" + symptomName + "%'";
                dt2 = DBHelper.ExecuteWithReset(sql, conn);
                for (int j = 0; j < dt2.Rows.Count; j++)
                {
                    string goodId = dt2.Rows[j][0].ToString();
                    string goodName = dt2.Rows[j][1].ToString();
                    sql = "insert into kdgoodsymptom(goodsymptomId,goodid,symptomId,goodname,symptomname,indicationOrTaboo) values(newid(),'" + goodId + "','" + symptomId + "','" + goodName + "','" + symptomName + "','indication')";
                    int ret = DBHelper.ExecuteNoResult(sql, conn);
                }
                sql = "select goodid,name from KDHealthProductInstruction where healthfunction like '%" + symptomName + "%'";
                dt2 = DBHelper.ExecuteWithReset(sql, conn);
                for (int j = 0; j < dt2.Rows.Count; j++)
                {
                    string goodId = dt2.Rows[j][0].ToString();
                    string goodName = dt2.Rows[j][1].ToString();
                    sql = "insert into kdgoodsymptom(goodsymptomId,goodid,symptomId,goodname,symptomname,indicationOrTaboo) values(newid(),'" + goodId + "','" + symptomId + "','" + goodName + "','" + symptomName + "','indication')";
                    int ret = DBHelper.ExecuteNoResult(sql, conn);
                }
                sql = "select goodid,name from KDMedicalInstrumentInstruction where adaption like '%" + symptomName + "%'";
                dt2 = DBHelper.ExecuteWithReset(sql, conn);
                for (int j = 0; j < dt2.Rows.Count; j++)
                {
                    string goodId = dt2.Rows[j][0].ToString();
                    string goodName = dt2.Rows[j][1].ToString();
                    sql = "insert into kdgoodsymptom(goodsymptomId,goodid,symptomId,goodname,symptomname,indicationOrTaboo) values(newid(),'" + goodId + "','" + symptomId + "','" + goodName + "','" + symptomName + "','indication')";
                    int ret = DBHelper.ExecuteNoResult(sql, conn);
                }
            }
        }

        public static void test82()
        {
            string sql = "select goodName,diseaseID,diseaseName from KDGoodDisease where diseaseName!='' group by goodName,diseaseID,diseaseName";
            DataTable dt = DBHelper.ExecuteWithReset(sql, conn);
            for (int i = 0; i < dt.Rows.Count; i++)
            {
                string goodName = dt.Rows[i][0].ToString();
                string diseaseId = dt.Rows[i][1].ToString();
                string diseaseName = dt.Rows[i][2].ToString();
                sql = "select yfmedicineid,yfmedicinename from kdyfmedicinegood where goodname='" + goodName + "'";
                DataTable dt2 = DBHelper.ExecuteWithReset(sql, conn);
                for (int j = 0; j < dt2.Rows.Count; j++)
                {
                    string YFMedicineId = dt2.Rows[j][0].ToString();
                    string YFMedicineName = dt2.Rows[j][1].ToString();
                    sql = "insert into kdyfgooddisease(id,yfid,yfmedicinename,diseaseid,diseasename,indicationortaboo) values(newid(),'" + YFMedicineId + "','" + YFMedicineName + "','" + diseaseId + "','" + diseaseName + "','indication')";
                    int ret = DBHelper.ExecuteNoResult(sql, conn);
                }
            }
        }

        public static void test83()
        {
            string sql = "select goodName,symptomID,symptomName from KDGoodsymptom group by goodName,symptomID,symptomName";
            DataTable dt = DBHelper.ExecuteWithReset(sql, conn);
            for (int i = 0; i < dt.Rows.Count; i++)
            {
                string goodName = dt.Rows[i][0].ToString();
                string symptomId = dt.Rows[i][1].ToString();
                string symptomName = dt.Rows[i][2].ToString();
                sql = "select yfmedicineid,yfmedicinename from kdyfmedicinegood where goodname='" + goodName + "'";
                DataTable dt2 = DBHelper.ExecuteWithReset(sql, conn);
                for (int j = 0; j < dt2.Rows.Count; j++)
                {
                    string YFMedicineId = dt2.Rows[j][0].ToString();
                    string YFMedicineName = dt2.Rows[j][1].ToString();
                    sql = "insert into kdyfgoodsymptom(id,yfid,yfmedicinename,symptomid,symptomname,indicationortaboo) values(newid(),'" + YFMedicineId + "','" + YFMedicineName + "','" + symptomId + "','" + symptomName + "','indication')";
                    int ret = DBHelper.ExecuteNoResult(sql, conn);
                }
            }
        }

        public static void test84()
        {
            string[] likeList = { "又名", "又称", "中医称", "又叫", "别名", "俗名", "俗称", "别称", "亦称" };
            string sql = "select name,text from baike";
            DataTable dt = DBHelper.ExecuteWithReset(sql, conn);
            for (int i = 0; i < dt.Rows.Count; i++)
            {
                string name = dt.Rows[i][0].ToString();
                string text = dt.Rows[i][1].ToString();
                string[] values = text.Split(new string[] { "||" }, StringSplitOptions.RemoveEmptyEntries);
                for (int k = 0; k < likeList.Length; k++)
                {
                    if (values.Length > 0)
                    {
                        int index = values[0].IndexOf(likeList[k]);
                        if (index != -1)
                        {
                            values[0] = values[0].Trim();
                            sql = "update baike set sentence = '" + values[0] + "' where name='" + name + "'";
                            int ret = DBHelper.ExecuteNoResult(sql, conn);
                        }
                    }
                }
            }
        }

        public static void test85()
        {
            string sql = "select name,text from baike where sentence is null";
            DataTable dt = DBHelper.ExecuteWithReset(sql, conn);
            for (int i = 0; i < dt.Rows.Count; i++)
            {
                string name = dt.Rows[i][0].ToString();
                string text = dt.Rows[i][1].ToString();
                string[] values = text.Split(new string[] { "||" }, StringSplitOptions.RemoveEmptyEntries);
                for (int j = 0; j < values.Length; j++)
                {
                    int index = values[j].IndexOf("【别名】");
                    if (index != -1)
                    {
                        values[j] = values[j].Trim();
                        sql = "update baike set sentence = '" + values[j] + "' where name='" + name + "'";
                        int ret = DBHelper.ExecuteNoResult(sql, conn);
                        break;
                    }
                }
            }
        }

        public static void test86()
        {
            string[] likeList = { "又名", "又称", "中医称", "又叫", "别名", "俗名", "俗称", "别称", "亦称","叫法" };
            string[] deleteList = { "【", "】", "(", ")", "：", ":","\"","“","”" };
            string sql = "select name,sentence from baike where sentence is not null";
            DataTable dt = DBHelper.ExecuteWithReset(sql, conn);
            for (int i = 0; i < dt.Rows.Count; i++)
            {
                string name = dt.Rows[i][0].ToString();
                string sentence = dt.Rows[i][1].ToString();
                string[] values = sentence.Split(new string[] { "，", ",", "。","；",";" }, StringSplitOptions.RemoveEmptyEntries);
                for (int j = 0; j < values.Length; j++)
                {
                    int flag = 0;
                    for (int k = 0; k < likeList.Length; k++)
                    {
                        int index = values[j].IndexOf(likeList[k]);
                        if (index != -1)
                        {
                            string temp = values[j].Substring(index + likeList[k].Length);
                            string[] tempNames = values[j].Split(new string[] { "、" }, StringSplitOptions.RemoveEmptyEntries);
                            for (int t = 0; t < tempNames.Length; t++)
                            {
                                tempNames[t] = tempNames[t].Replace("（", "(").Replace("）", ")");
                                if (tempNames[t].Contains("(") == true && tempNames[t].Contains(")") == true)
                                {
                                    tempNames[t] = StringHelper.deleteSignature(tempNames[t], "(", ")");
                                }
                                for (int m = 0; m < likeList.Length; m++)
                                {
                                    int tempIndex = tempNames[t].IndexOf(likeList[m]);
                                    if (tempIndex != -1)
                                    {
                                        tempNames[t] = tempNames[t].Substring(tempIndex + likeList[m].Length);
                                        break;
                                    }
                                }
                                for (int m = 0; m < deleteList.Length; m++)
                                {
                                    tempNames[t] = tempNames[t].Replace(deleteList[m], "");
                                }
                                if (tempNames[t].Equals("") == false)
                                {
                                    sql = "insert into KDUsualName(usualnameid,name,usualname) values(newid(),'" + name + "','" + tempNames[t] + "')";
                                    int ret = DBHelper.ExecuteNoResult(sql, conn);
                                }
                            }
                            flag = 1;
                        }
                    }
                    if (flag == 1)
                    {
                        break;
                    }
                }
            }
        }

        public static void test87()
        {
            string sql = "select name,otherName from KDChineseMedicineMaterialInstruction";
            DataTable dt = DBHelper.ExecuteWithReset(sql, conn);
            for (int i = 0; i < dt.Rows.Count; i++)
            {
                string name = dt.Rows[i][0].ToString();
                string sentence = dt.Rows[i][1].ToString();
                string[] values = sentence.Split(new string[] { "，", ",", "。", "；", ";","、" }, StringSplitOptions.RemoveEmptyEntries);
                for (int j = 0; j < values.Length; j++)
                {
                    values[j] = StringHelper.deleteSignature(values[j], "(", ")");
                    sql = "select name from KDUsualName where name='" + name + "' and usualname='" + values[j] + "'";
                    DataTable dt2 = DBHelper.ExecuteWithReset(sql, conn);
                    if (dt2.Rows.Count == 0)
                    {
                        sql = "insert into KDUsualName(usualnameid,name,usualname) values(newid(),'" + name + "','" + values[j] + "')";
                        int ret = DBHelper.ExecuteNoResult(sql, conn);
                    }
                }
            }
        }

        public static void test88()
        {
            string sql = "select name from kdusualname where id is null group by name";
            DataTable dt = DBHelper.ExecuteWithReset(sql, conn);
            for (int i = 0; i < dt.Rows.Count; i++)
            {
                string name = dt.Rows[i][0].ToString();
                sql = "select medicineid,type from kdmedicineinstruction where name='" + name + "'";
                DataTable dt2 = DBHelper.ExecuteWithReset(sql, conn);
                if (dt2.Rows.Count > 0)
                {
                    sql = "update kdusualname set id='" + dt2.Rows[0][0].ToString() + "',type='" + dt2.Rows[0][1].ToString() + "' where name='" + name + "'";
                    int ret = DBHelper.ExecuteNoResult(sql, conn);
                }
                sql = "select instrumentid,type from KDMedicalInstrumentInstruction where name='" + name + "'";
                dt2 = DBHelper.ExecuteWithReset(sql, conn);
                if (dt2.Rows.Count > 0)
                {
                    sql = "update kdusualname set id='" + dt2.Rows[0][0].ToString() + "',type='" + dt2.Rows[0][1].ToString() + "' where name='" + name + "'";
                    int ret = DBHelper.ExecuteNoResult(sql, conn);
                }
                sql = "select chineseMedicineID,type from KDChineseMedicineMaterialInstruction where name='" + name + "'";
                dt2 = DBHelper.ExecuteWithReset(sql, conn);
                if (dt2.Rows.Count > 0)
                {
                    sql = "update kdusualname set id='" + dt2.Rows[0][0].ToString() + "',type='" + dt2.Rows[0][1].ToString() + "' where name='" + name + "'";
                    int ret = DBHelper.ExecuteNoResult(sql, conn);
                }
                sql = "select healthProductID,type from KDHealthProductInstruction where name='" + name + "'";
                dt2 = DBHelper.ExecuteWithReset(sql, conn);
                if (dt2.Rows.Count > 0)
                {
                    sql = "update kdusualname set id='" + dt2.Rows[0][0].ToString() + "',type='" + dt2.Rows[0][1].ToString() + "' where name='" + name + "'";
                    int ret = DBHelper.ExecuteNoResult(sql, conn);
                }
                sql = "select diseaseid from kddisease where diseasename='" + name + "'";
                dt2 = DBHelper.ExecuteWithReset(sql, conn);
                if (dt2.Rows.Count > 0)
                {
                    sql = "update kdusualname set id='" + dt2.Rows[0][0].ToString() + "',type='疾病' where name='" + name + "'";
                    int ret = DBHelper.ExecuteNoResult(sql, conn);
                }
                sql = "select symptomid from kdsymptom where symptomname='" + name + "'";
                dt2 = DBHelper.ExecuteWithReset(sql, conn);
                if (dt2.Rows.Count > 0)
                {
                    sql = "update kdusualname set id='" + dt2.Rows[0][0].ToString() + "',type='症状' where name='" + name + "'";
                    int ret = DBHelper.ExecuteNoResult(sql, conn);
                }
            }
        }

        public static void test89()
        {
            string sql = "select name,symptom from zhongguojiankangwang";
            DataTable dt = DBHelper.ExecuteWithReset(sql, conn);
            for (int i = 0; i < dt.Rows.Count; i++)
            {
                string name = dt.Rows[i][0].ToString();
                string symptoms = dt.Rows[i][1].ToString();
                string[] values = symptoms.Split(new string[] { "，", ",", " ", "；", ";", "、" }, StringSplitOptions.RemoveEmptyEntries);
                for (int j = 0; j < values.Length; j++)
                {
                    sql = "insert into zhongguodiseasesymptom(diseasename,symptomname) values('" + name + "','" + values[j] + "')";
                    int ret = DBHelper.ExecuteNoResult(sql, conn);
                }
            }
        }

        public static void test90()
        {
            string sql = "select diseasename,symptomname from KDDiseaseSymptom";
            DataTable dt = DBHelper.ExecuteWithReset(sql, conn);
            for (int i = 0; i < dt.Rows.Count; i++)
            {
                string diseasename = dt.Rows[i][0].ToString();
                string symptomname = dt.Rows[i][1].ToString();
                sql = "select diseasename,symptomname from zhongguodiseasesymptom where diseasename='" + diseasename + "' and symptomname='" + symptomname + "'";
                DataTable dt2 = DBHelper.ExecuteWithReset(sql, conn);
                if (dt2.Rows.Count > 0)
                {
                    sql = "insert into feihuadiseasesymptom(diseasename,symptomname,existInZhongGuo) values('" + diseasename + "','" + symptomname + "',1)";
                    int ret = DBHelper.ExecuteNoResult(sql, conn);
                }
                else
                {
                    sql = "insert into feihuadiseasesymptom(diseasename,symptomname,existInZhongGuo) values('" + diseasename + "','" + symptomname + "',0)";
                    int ret = DBHelper.ExecuteNoResult(sql, conn);
                }
            }
        }

        public static void test91()
        {
            for (int n = 0; n < 30; n++)
            {
                string sql = "select top 200000 medicineqaid,medicinename,question from KDMedicineQuestionAnswer where remark is null";
                DataTable dt = DBHelper.ExecuteWithReset(sql, conn);
                for (int i = 0; i < dt.Rows.Count; i++)
                {
                    string medicineQAId = dt.Rows[i][0].ToString();
                    string medicineName = dt.Rows[i][1].ToString();
                    string question = dt.Rows[i][2].ToString();
                    //string answer = dt.Rows[i][3].ToString();
                    if (question.Contains(medicineName) == false)
                    {
                        int flag = 0;
                        //sql = "select diseasename from kdgooddisease where goodname='" + medicineName + "'";
                        //DataTable dt2 = DBHelper.ExecuteWithReset(sql, conn);
                        //for (int j = 0; j < dt2.Rows.Count; j++)
                        //{
                        //    string diseaseName = dt2.Rows[j][0].ToString();
                        //    if (question.Contains(diseaseName) == true)
                        //    {
                        //        flag = 1;
                        //    }
                        //}
                        //sql = "select symptomname from kdgoodsymptom where goodname='" + medicineName + "'";
                        //dt2 = DBHelper.ExecuteWithReset(sql, conn);
                        //for (int j = 0; j < dt2.Rows.Count; j++)
                        //{
                        //    string symptomName = dt2.Rows[j][0].ToString();
                        //    if (question.Contains(symptomName) == true)
                        //    {
                        //        flag = 1;
                        //    }
                        //}
                        if (flag == 0)
                        {
                            sql = "delete from KDMedicineQuestionAnswer where medicineQAId='" + medicineQAId + "'";
                            int ret = DBHelper.ExecuteNoResult(sql, conn);
                        }
                        else
                        {
                            sql = "update KDMedicineQuestionAnswer set remark='save' where medicineQAId='" + medicineQAId + "'";
                            int ret = DBHelper.ExecuteNoResult(sql, conn);
                        }
                    }
                    else
                    {
                        sql = "update KDMedicineQuestionAnswer set remark='save' where medicineQAId='" + medicineQAId + "'";
                        int ret = DBHelper.ExecuteNoResult(sql, conn);
                    }
                }
            }
        }

        public static void test92()
        {
            List<string> symptomList = new List<string>();
            for (int n = 0; n < symptomList.Count; n++)
            {
                string sql = "select diseaseID,symptomid,diseaseName from KDDiseaseInstruction,KDSymptom where typicalSymptom like '%头痛%' and symptomName='头痛'";
                DataTable dt = DBHelper.ExecuteWithReset(sql, conn);
                for (int i = 0; i < dt.Rows.Count; i++)
                {
                    string diseaseId = dt.Rows[i][0].ToString();
                    string symptomId = dt.Rows[i][1].ToString();
                    string diseaseName = dt.Rows[i][1].ToString();
                }
            }
        }

        public static void test93()
        {
            string sql = "select medicine1id,medicine2id,medicine1name,medicine2name,tabooornot,match,interaction from kdmedicineinteraction";
            DataTable dt = DBHelper.ExecuteWithReset(sql, conn);
            for (int i = 0; i < dt.Rows.Count; i++)
            {
                string medicine1Id = dt.Rows[i][0].ToString();
                string medicine2Id = dt.Rows[i][1].ToString();
                string medicine1Name = dt.Rows[i][2].ToString();
                string medicine2Name = dt.Rows[i][3].ToString();
                string tabooOrNot = dt.Rows[i][4].ToString();
                string match = dt.Rows[i][5].ToString();
                string interaction = dt.Rows[i][6].ToString();
                sql = "select yfmedicinename from kdyfmedicinegood where goodname = '" + medicine1Name + "'";
                DataTable dt2 = DBHelper.ExecuteWithReset(sql, conn);
                for (int j = 0; j < dt2.Rows.Count; j++)
                {
                    string yfmedicine1Name = dt2.Rows[j][0].ToString().Trim();
                    sql = "select yfmedicinename from kdyfmedicinegood where goodname = '" + medicine2Name + "'";
                    DataTable dt3 = DBHelper.ExecuteWithReset(sql, conn);
                    for (int k = 0; k < dt3.Rows.Count; k++)
                    {
                        string yfmedicine2Name = dt3.Rows[k][0].ToString().Trim();
                        sql = "select medicineInteractionID from kdyfmedicineinteraction where medicine1name='"+yfmedicine1Name+"' and medicine2name='"+yfmedicine2Name+"'";
                        DataTable dt4 = DBHelper.ExecuteWithReset(sql, conn);
                        if (dt4.Rows.Count == 0)
                        {
                            sql = "insert into kdyfmedicineinteraction(medicineInteractionID,medicine1id,medicine2id,medicine1name,medicine2name,tabooornot,match,interaction) values(newid(),'" + medicine1Id + "','" + medicine2Id + "','" + medicine1Name + "','" + medicine2Name + "','" + tabooOrNot + "','" + match + "','" + interaction + "')";
                            int ret = DBHelper.ExecuteNoResult(sql, conn);
                        }
                    }
                }
            }
        }
    }
}
