# Supplementary material for: A knowledge graph based question answering method for medical domain
Source: PeerJ Comput Sci. 2021 Sep 1;7:e667. doi: 10.7717/peerj-cs.667 (PMC8444078; doi:10.7717/peerj-cs.667)
Supplement: Supplemental Information 1 [file peerj-cs-07-667-s001.zip › YFDYFKnowledgeDiscovery/MainForm.Designer.cs]

namespace YFDYFKnowledgeDiscovery
{
    partial class MainForm
    {
        /// <summary>
        /// 必需的设计器变量。
        /// </summary>
        private System.ComponentModel.IContainer components = null;

        /// <summary>
        /// 清理所有正在使用的资源。
        /// </summary>
        /// <param name="disposing">如果应释放托管资源，为 true；否则为 false。</param>
        protected override void Dispose(bool disposing)
        {
            if (disposing && (components != null))
            {
                components.Dispose();
            }
            base.Dispose(disposing);
        }

        #region Windows 窗体设计器生成的代码

        /// <summary>
        /// 设计器支持所需的方法 - 不要
        /// 使用代码编辑器修改此方法的内容。
        /// </summary>
        private void InitializeComponent()
        {
            this.yaoJianJuButton = new System.Windows.Forms.Button();
            this.BaiDuBaiKeButton = new System.Windows.Forms.Button();
            this.ChaJiBingButton = new System.Windows.Forms.Button();
            this.JiXieFenCiButton = new System.Windows.Forms.Button();
            this.ZhongguojiankangWang = new System.Windows.Forms.Button();
            this.BaiDuZhiDaoForm = new System.Windows.Forms.Button();
            this.button_yaopintong = new System.Windows.Forms.Button();
            this.JD = new System.Windows.Forms.Button();
            this.ExportExcelButton = new System.Windows.Forms.Button();
            this.testButton = new System.Windows.Forms.Button();
            this.button_TMall = new System.Windows.Forms.Button();
            this.YiHaoDianButton = new System.Windows.Forms.Button();
            this.button_Integration = new System.Windows.Forms.Button();
            this.MedicineInstructionButton = new System.Windows.Forms.Button();
            this.symptomIntegrationBUtton = new System.Windows.Forms.Button();
            this.button_DingXiangYuan = new System.Windows.Forms.Button();
            this.button_WordIntegration = new System.Windows.Forms.Button();
            this.button_Comment_Integration = new System.Windows.Forms.Button();
            this.statisticSpliWord = new System.Windows.Forms.Button();
            this.button_Pattern_Integration = new System.Windows.Forms.Button();
            this.button_goodAndPop = new System.Windows.Forms.Button();
            this.button_goodSymptom = new System.Windows.Forms.Button();
            this.good_Component = new System.Windows.Forms.Button();
            this.SymptomInnerBtn = new System.Windows.Forms.Button();
            this.ComponentInnerBtn = new System.Windows.Forms.Button();
            this.MedicineNonInstructionBtn = new System.Windows.Forms.Button();
            this.ImportData = new System.Windows.Forms.Button();
            this.ContentAnalysis = new System.Windows.Forms.Button();
            this.MedicineSymptomDiseaseStatistic = new System.Windows.Forms.Button();
            this.ZhiDaoIntegration = new System.Windows.Forms.Button();
            this.MedicineInteractionBtn = new System.Windows.Forms.Button();
            this.UsualNameBtn = new System.Windows.Forms.Button();
            this.button1 = new System.Windows.Forms.Button();
            this.button_jiankewang = new System.Windows.Forms.Button();
            this.button_yfdyf = new System.Windows.Forms.Button();
            this.SuspendLayout();
            // 
            // yaoJianJuButton
            // 
            this.yaoJianJuButton.Location = new System.Drawing.Point(29, 28);
            this.yaoJianJuButton.Margin = new System.Windows.Forms.Padding(4);
            this.yaoJianJuButton.Name = "yaoJianJuButton";
            this.yaoJianJuButton.Size = new System.Drawing.Size(168, 29);
            this.yaoJianJuButton.TabIndex = 0;
            this.yaoJianJuButton.Text = "药监局药品内容爬虫";
            this.yaoJianJuButton.UseVisualStyleBackColor = true;
            this.yaoJianJuButton.Click += new System.EventHandler(this.yaoJianJuButton_Click);
            // 
            // BaiDuBaiKeButton
            // 
            this.BaiDuBaiKeButton.Location = new System.Drawing.Point(224, 28);
            this.BaiDuBaiKeButton.Margin = new System.Windows.Forms.Padding(4);
            this.BaiDuBaiKeButton.Name = "BaiDuBaiKeButton";
            this.BaiDuBaiKeButton.Size = new System.Drawing.Size(176, 29);
            this.BaiDuBaiKeButton.TabIndex = 1;
            this.BaiDuBaiKeButton.Text = "百度百科爬虫";
            this.BaiDuBaiKeButton.UseVisualStyleBackColor = true;
            this.BaiDuBaiKeButton.Click += new System.EventHandler(this.BaiDuBaiKeButton_Click);
            // 
            // ChaJiBingButton
            // 
            this.ChaJiBingButton.Location = new System.Drawing.Point(29, 75);
            this.ChaJiBingButton.Margin = new System.Windows.Forms.Padding(4);
            this.ChaJiBingButton.Name = "ChaJiBingButton";
            this.ChaJiBingButton.Size = new System.Drawing.Size(168, 29);
            this.ChaJiBingButton.TabIndex = 2;
            this.ChaJiBingButton.Text = "查疾病5120爬虫";
            this.ChaJiBingButton.UseVisualStyleBackColor = true;
            this.ChaJiBingButton.Click += new System.EventHandler(this.ChaJiBingButton_Click);
            // 
            // JiXieFenCiButton
            // 
            this.JiXieFenCiButton.Location = new System.Drawing.Point(29, 424);
            this.JiXieFenCiButton.Margin = new System.Windows.Forms.Padding(4);
            this.JiXieFenCiButton.Name = "JiXieFenCiButton";
            this.JiXieFenCiButton.Size = new System.Drawing.Size(168, 29);
            this.JiXieFenCiButton.TabIndex = 3;
            this.JiXieFenCiButton.Text = "机械分词";
            this.JiXieFenCiButton.UseVisualStyleBackColor = true;
            this.JiXieFenCiButton.Click += new System.EventHandler(this.JiXieFenCiButton_Click);
            // 
            // ZhongguojiankangWang
            // 
            this.ZhongguojiankangWang.Location = new System.Drawing.Point(29, 124);
            this.ZhongguojiankangWang.Margin = new System.Windows.Forms.Padding(4);
            this.ZhongguojiankangWang.Name = "ZhongguojiankangWang";
            this.ZhongguojiankangWang.Size = new System.Drawing.Size(168, 29);
            this.ZhongguojiankangWang.TabIndex = 4;
            this.ZhongguojiankangWang.Text = "中国健康网爬虫";
            this.ZhongguojiankangWang.UseVisualStyleBackColor = true;
            this.ZhongguojiankangWang.Click += new System.EventHandler(this.ZhongguojiankangWang_Click);
            // 
            // BaiDuZhiDaoForm
            // 
            this.BaiDuZhiDaoForm.Location = new System.Drawing.Point(224, 75);
            this.BaiDuZhiDaoForm.Margin = new System.Windows.Forms.Padding(4);
            this.BaiDuZhiDaoForm.Name = "BaiDuZhiDaoForm";
            this.BaiDuZhiDaoForm.Size = new System.Drawing.Size(176, 29);
            this.BaiDuZhiDaoForm.TabIndex = 5;
            this.BaiDuZhiDaoForm.Text = "百度知道爬虫";
            this.BaiDuZhiDaoForm.UseVisualStyleBackColor = true;
            this.BaiDuZhiDaoForm.Click += new System.EventHandler(this.BaiDuZhiDaoForm_Click);
            // 
            // button_yaopintong
            // 
            this.button_yaopintong.Location = new System.Drawing.Point(224, 124);
            this.button_yaopintong.Margin = new System.Windows.Forms.Padding(4);
            this.button_yaopintong.Name = "button_yaopintong";
            this.button_yaopintong.Size = new System.Drawing.Size(176, 29);
            this.button_yaopintong.TabIndex = 6;
            this.button_yaopintong.Text = "39健康网药品通";
            this.button_yaopintong.UseVisualStyleBackColor = true;
            this.button_yaopintong.Click += new System.EventHandler(this.button_yaopintong_Click);
            // 
            // JD
            // 
            this.JD.Location = new System.Drawing.Point(29, 174);
            this.JD.Margin = new System.Windows.Forms.Padding(4);
            this.JD.Name = "JD";
            this.JD.Size = new System.Drawing.Size(168, 29);
            this.JD.TabIndex = 7;
            this.JD.Text = "京东";
            this.JD.UseVisualStyleBackColor = true;
            this.JD.Click += new System.EventHandler(this.JD_Click);
            // 
            // ExportExcelButton
            // 
            this.ExportExcelButton.Location = new System.Drawing.Point(224, 424);
            this.ExportExcelButton.Margin = new System.Windows.Forms.Padding(4);
            this.ExportExcelButton.Name = "ExportExcelButton";
            this.ExportExcelButton.Size = new System.Drawing.Size(176, 29);
            this.ExportExcelButton.TabIndex = 8;
            this.ExportExcelButton.Text = "导出Excel";
            this.ExportExcelButton.UseVisualStyleBackColor = true;
            this.ExportExcelButton.Click += new System.EventHandler(this.ExportExcelButton_Click);
            // 
            // testButton
            // 
            this.testButton.Location = new System.Drawing.Point(424, 472);
            this.testButton.Margin = new System.Windows.Forms.Padding(4);
            this.testButton.Name = "testButton";
            this.testButton.Size = new System.Drawing.Size(176, 29);
            this.testButton.TabIndex = 9;
            this.testButton.Text = "test";
            this.testButton.UseVisualStyleBackColor = true;
            this.testButton.Click += new System.EventHandler(this.testButton_Click);
            // 
            // button_TMall
            // 
            this.button_TMall.Location = new System.Drawing.Point(224, 174);
            this.button_TMall.Margin = new System.Windows.Forms.Padding(4);
            this.button_TMall.Name = "button_TMall";
            this.button_TMall.Size = new System.Drawing.Size(176, 29);
            this.button_TMall.TabIndex = 10;
            this.button_TMall.Text = "天猫";
            this.button_TMall.UseVisualStyleBackColor = true;
            this.button_TMall.Click += new System.EventHandler(this.button_TMall_Click);
            // 
            // YiHaoDianButton
            // 
            this.YiHaoDianButton.Location = new System.Drawing.Point(29, 224);
            this.YiHaoDianButton.Margin = new System.Windows.Forms.Padding(4);
            this.YiHaoDianButton.Name = "YiHaoDianButton";
            this.YiHaoDianButton.Size = new System.Drawing.Size(168, 29);
            this.YiHaoDianButton.TabIndex = 11;
            this.YiHaoDianButton.Text = "一号店";
            this.YiHaoDianButton.UseVisualStyleBackColor = true;
            this.YiHaoDianButton.Click += new System.EventHandler(this.YiHaoDianButton_Click);
            // 
            // button_Integration
            // 
            this.button_Integration.Location = new System.Drawing.Point(29, 374);
            this.button_Integration.Margin = new System.Windows.Forms.Padding(4);
            this.button_Integration.Name = "button_Integration";
            this.button_Integration.Size = new System.Drawing.Size(168, 29);
            this.button_Integration.TabIndex = 12;
            this.button_Integration.Text = "疾病数据整合";
            this.button_Integration.UseVisualStyleBackColor = true;
            this.button_Integration.Click += new System.EventHandler(this.button_Integration_Click);
            // 
            // MedicineInstructionButton
            // 
            this.MedicineInstructionButton.Location = new System.Drawing.Point(224, 322);
            this.MedicineInstructionButton.Margin = new System.Windows.Forms.Padding(4);
            this.MedicineInstructionButton.Name = "MedicineInstructionButton";
            this.MedicineInstructionButton.Size = new System.Drawing.Size(176, 29);
            this.MedicineInstructionButton.TabIndex = 13;
            this.MedicineInstructionButton.Text = "药品说明书数据整合";
            this.MedicineInstructionButton.UseVisualStyleBackColor = true;
            this.MedicineInstructionButton.Click += new System.EventHandler(this.MedicineInstructionButton_Click);
            // 
            // symptomIntegrationBUtton
            // 
            this.symptomIntegrationBUtton.Location = new System.Drawing.Point(224, 272);
            this.symptomIntegrationBUtton.Margin = new System.Windows.Forms.Padding(4);
            this.symptomIntegrationBUtton.Name = "symptomIntegrationBUtton";
            this.symptomIntegrationBUtton.Size = new System.Drawing.Size(176, 29);
            this.symptomIntegrationBUtton.TabIndex = 14;
            this.symptomIntegrationBUtton.Text = "症状数据整合";
            this.symptomIntegrationBUtton.UseVisualStyleBackColor = true;
            this.symptomIntegrationBUtton.Click += new System.EventHandler(this.symptomIntegrationBUtton_Click);
            // 
            // button_DingXiangYuan
            // 
            this.button_DingXiangYuan.Location = new System.Drawing.Point(224, 224);
            this.button_DingXiangYuan.Margin = new System.Windows.Forms.Padding(4);
            this.button_DingXiangYuan.Name = "button_DingXiangYuan";
            this.button_DingXiangYuan.Size = new System.Drawing.Size(176, 29);
            this.button_DingXiangYuan.TabIndex = 15;
            this.button_DingXiangYuan.Text = "丁香园";
            this.button_DingXiangYuan.UseVisualStyleBackColor = true;
            this.button_DingXiangYuan.Click += new System.EventHandler(this.button_DingXiangYuan_Click);
            // 
            // button_WordIntegration
            // 
            this.button_WordIntegration.Location = new System.Drawing.Point(29, 322);
            this.button_WordIntegration.Margin = new System.Windows.Forms.Padding(4);
            this.button_WordIntegration.Name = "button_WordIntegration";
            this.button_WordIntegration.Size = new System.Drawing.Size(168, 29);
            this.button_WordIntegration.TabIndex = 16;
            this.button_WordIntegration.Text = "词库数据整合";
            this.button_WordIntegration.UseVisualStyleBackColor = true;
            this.button_WordIntegration.Click += new System.EventHandler(this.button_WordIntegration_Click);
            // 
            // button_Comment_Integration
            // 
            this.button_Comment_Integration.Location = new System.Drawing.Point(29, 272);
            this.button_Comment_Integration.Margin = new System.Windows.Forms.Padding(4);
            this.button_Comment_Integration.Name = "button_Comment_Integration";
            this.button_Comment_Integration.Size = new System.Drawing.Size(168, 29);
            this.button_Comment_Integration.TabIndex = 17;
            this.button_Comment_Integration.Text = "评论数据整合";
            this.button_Comment_Integration.UseVisualStyleBackColor = true;
            this.button_Comment_Integration.Click += new System.EventHandler(this.button_Comment_Integration_Click);
            // 
            // statisticSpliWord
            // 
            this.statisticSpliWord.Location = new System.Drawing.Point(29, 472);
            this.statisticSpliWord.Margin = new System.Windows.Forms.Padding(4);
            this.statisticSpliWord.Name = "statisticSpliWord";
            this.statisticSpliWord.Size = new System.Drawing.Size(168, 29);
            this.statisticSpliWord.TabIndex = 18;
            this.statisticSpliWord.Text = "统计分词";
            this.statisticSpliWord.UseVisualStyleBackColor = true;
            this.statisticSpliWord.Click += new System.EventHandler(this.statisticSpliWord_Click);
            // 
            // button_Pattern_Integration
            // 
            this.button_Pattern_Integration.Location = new System.Drawing.Point(224, 472);
            this.button_Pattern_Integration.Margin = new System.Windows.Forms.Padding(4);
            this.button_Pattern_Integration.Name = "button_Pattern_Integration";
            this.button_Pattern_Integration.Size = new System.Drawing.Size(176, 29);
            this.button_Pattern_Integration.TabIndex = 19;
            this.button_Pattern_Integration.Text = "模式分词";
            this.button_Pattern_Integration.UseVisualStyleBackColor = true;
            this.button_Pattern_Integration.Click += new System.EventHandler(this.button_Pattern_Integration_Click);
            // 
            // button_goodAndPop
            // 
            this.button_goodAndPop.Location = new System.Drawing.Point(424, 28);
            this.button_goodAndPop.Margin = new System.Windows.Forms.Padding(4);
            this.button_goodAndPop.Name = "button_goodAndPop";
            this.button_goodAndPop.Size = new System.Drawing.Size(176, 29);
            this.button_goodAndPop.TabIndex = 20;
            this.button_goodAndPop.Text = "关联药品人群";
            this.button_goodAndPop.UseVisualStyleBackColor = true;
            this.button_goodAndPop.Click += new System.EventHandler(this.button_goodAndPop_Click);
            // 
            // button_goodSymptom
            // 
            this.button_goodSymptom.Location = new System.Drawing.Point(424, 75);
            this.button_goodSymptom.Margin = new System.Windows.Forms.Padding(4);
            this.button_goodSymptom.Name = "button_goodSymptom";
            this.button_goodSymptom.Size = new System.Drawing.Size(176, 29);
            this.button_goodSymptom.TabIndex = 21;
            this.button_goodSymptom.Text = "关联药品和症状";
            this.button_goodSymptom.UseVisualStyleBackColor = true;
            this.button_goodSymptom.Click += new System.EventHandler(this.button_goodSymptom_Click);
            // 
            // good_Component
            // 
            this.good_Component.Location = new System.Drawing.Point(424, 124);
            this.good_Component.Margin = new System.Windows.Forms.Padding(4);
            this.good_Component.Name = "good_Component";
            this.good_Component.Size = new System.Drawing.Size(176, 29);
            this.good_Component.TabIndex = 22;
            this.good_Component.Text = "关联药品和成分";
            this.good_Component.UseVisualStyleBackColor = true;
            this.good_Component.Click += new System.EventHandler(this.good_Component_Click);
            // 
            // SymptomInnerBtn
            // 
            this.SymptomInnerBtn.Location = new System.Drawing.Point(424, 272);
            this.SymptomInnerBtn.Margin = new System.Windows.Forms.Padding(4);
            this.SymptomInnerBtn.Name = "SymptomInnerBtn";
            this.SymptomInnerBtn.Size = new System.Drawing.Size(176, 29);
            this.SymptomInnerBtn.TabIndex = 23;
            this.SymptomInnerBtn.Text = "症状与症状内在联系";
            this.SymptomInnerBtn.UseVisualStyleBackColor = true;
            this.SymptomInnerBtn.Click += new System.EventHandler(this.SymptomInnerBtn_Click);
            // 
            // ComponentInnerBtn
            // 
            this.ComponentInnerBtn.Location = new System.Drawing.Point(424, 322);
            this.ComponentInnerBtn.Margin = new System.Windows.Forms.Padding(4);
            this.ComponentInnerBtn.Name = "ComponentInnerBtn";
            this.ComponentInnerBtn.Size = new System.Drawing.Size(176, 29);
            this.ComponentInnerBtn.TabIndex = 24;
            this.ComponentInnerBtn.Text = "成分与成分内在联系";
            this.ComponentInnerBtn.UseVisualStyleBackColor = true;
            this.ComponentInnerBtn.Click += new System.EventHandler(this.ComponentInnerBtn_Click);
            // 
            // MedicineNonInstructionBtn
            // 
            this.MedicineNonInstructionBtn.Location = new System.Drawing.Point(424, 371);
            this.MedicineNonInstructionBtn.Margin = new System.Windows.Forms.Padding(4);
            this.MedicineNonInstructionBtn.Name = "MedicineNonInstructionBtn";
            this.MedicineNonInstructionBtn.Size = new System.Drawing.Size(176, 29);
            this.MedicineNonInstructionBtn.TabIndex = 25;
            this.MedicineNonInstructionBtn.Text = "药品非说明书整合";
            this.MedicineNonInstructionBtn.UseVisualStyleBackColor = true;
            this.MedicineNonInstructionBtn.Click += new System.EventHandler(this.MedicineNonInstructionBtn_Click);
            // 
            // ImportData
            // 
            this.ImportData.Location = new System.Drawing.Point(224, 372);
            this.ImportData.Margin = new System.Windows.Forms.Padding(4);
            this.ImportData.Name = "ImportData";
            this.ImportData.Size = new System.Drawing.Size(176, 29);
            this.ImportData.TabIndex = 26;
            this.ImportData.Text = "导入数据";
            this.ImportData.UseVisualStyleBackColor = true;
            this.ImportData.Click += new System.EventHandler(this.ImportData_Click);
            // 
            // ContentAnalysis
            // 
            this.ContentAnalysis.Location = new System.Drawing.Point(424, 424);
            this.ContentAnalysis.Margin = new System.Windows.Forms.Padding(4);
            this.ContentAnalysis.Name = "ContentAnalysis";
            this.ContentAnalysis.Size = new System.Drawing.Size(176, 29);
            this.ContentAnalysis.TabIndex = 27;
            this.ContentAnalysis.Text = "目录标准化";
            this.ContentAnalysis.UseVisualStyleBackColor = true;
            this.ContentAnalysis.Click += new System.EventHandler(this.ContentAnalysis_Click);
            // 
            // MedicineSymptomDiseaseStatistic
            // 
            this.MedicineSymptomDiseaseStatistic.Location = new System.Drawing.Point(424, 174);
            this.MedicineSymptomDiseaseStatistic.Margin = new System.Windows.Forms.Padding(4);
            this.MedicineSymptomDiseaseStatistic.Name = "MedicineSymptomDiseaseStatistic";
            this.MedicineSymptomDiseaseStatistic.Size = new System.Drawing.Size(176, 29);
            this.MedicineSymptomDiseaseStatistic.TabIndex = 28;
            this.MedicineSymptomDiseaseStatistic.Text = "药症病关联统计分析";
            this.MedicineSymptomDiseaseStatistic.UseVisualStyleBackColor = true;
            this.MedicineSymptomDiseaseStatistic.Click += new System.EventHandler(this.MedicineSymptomDiseaseStatistic_Click);
            // 
            // ZhiDaoIntegration
            // 
            this.ZhiDaoIntegration.Location = new System.Drawing.Point(424, 224);
            this.ZhiDaoIntegration.Margin = new System.Windows.Forms.Padding(4);
            this.ZhiDaoIntegration.Name = "ZhiDaoIntegration";
            this.ZhiDaoIntegration.Size = new System.Drawing.Size(176, 29);
            this.ZhiDaoIntegration.TabIndex = 29;
            this.ZhiDaoIntegration.Text = "百度知道数据整合";
            this.ZhiDaoIntegration.UseVisualStyleBackColor = true;
            this.ZhiDaoIntegration.Click += new System.EventHandler(this.ZhiDaoIntegration_Click);
            // 
            // MedicineInteractionBtn
            // 
            this.MedicineInteractionBtn.Location = new System.Drawing.Point(627, 26);
            this.MedicineInteractionBtn.Margin = new System.Windows.Forms.Padding(4);
            this.MedicineInteractionBtn.Name = "MedicineInteractionBtn";
            this.MedicineInteractionBtn.Size = new System.Drawing.Size(172, 29);
            this.MedicineInteractionBtn.TabIndex = 30;
            this.MedicineInteractionBtn.Text = "药品相互作用";
            this.MedicineInteractionBtn.UseVisualStyleBackColor = true;
            this.MedicineInteractionBtn.Click += new System.EventHandler(this.MedicineInteractionBtn_Click);
            // 
            // UsualNameBtn
            // 
            this.UsualNameBtn.Location = new System.Drawing.Point(627, 75);
            this.UsualNameBtn.Margin = new System.Windows.Forms.Padding(4);
            this.UsualNameBtn.Name = "UsualNameBtn";
            this.UsualNameBtn.Size = new System.Drawing.Size(172, 29);
            this.UsualNameBtn.TabIndex = 31;
            this.UsualNameBtn.Text = "别名俗名分词";
            this.UsualNameBtn.UseVisualStyleBackColor = true;
            this.UsualNameBtn.Click += new System.EventHandler(this.UsualNameBtn_Click);
            // 
            // button1
            // 
            this.button1.Location = new System.Drawing.Point(692, 422);
            this.button1.Name = "button1";
            this.button1.Size = new System.Drawing.Size(75, 23);
            this.button1.TabIndex = 32;
            this.button1.Text = "button1";
            this.button1.UseVisualStyleBackColor = true;
            this.button1.Click += new System.EventHandler(this.button1_Click);
            // 
            // button_jiankewang
            // 
            this.button_jiankewang.Location = new System.Drawing.Point(627, 472);
            this.button_jiankewang.Margin = new System.Windows.Forms.Padding(4);
            this.button_jiankewang.Name = "button_jiankewang";
            this.button_jiankewang.Size = new System.Drawing.Size(172, 29);
            this.button_jiankewang.TabIndex = 33;
            this.button_jiankewang.Text = "健客网爬虫";
            this.button_jiankewang.UseVisualStyleBackColor = true;
            this.button_jiankewang.Click += new System.EventHandler(this.button_jiankewang_Click);
            // 
            // button_yfdyf
            // 
            this.button_yfdyf.Location = new System.Drawing.Point(833, 472);
            this.button_yfdyf.Margin = new System.Windows.Forms.Padding(4);
            this.button_yfdyf.Name = "button_yfdyf";
            this.button_yfdyf.Size = new System.Drawing.Size(172, 29);
            this.button_yfdyf.TabIndex = 34;
            this.button_yfdyf.Text = "益丰大药房爬虫";
            this.button_yfdyf.UseVisualStyleBackColor = true;
            this.button_yfdyf.Click += new System.EventHandler(this.button_yfdyf_Click);
            // 
            // MainForm
            // 
            this.AutoScaleDimensions = new System.Drawing.SizeF(8F, 15F);
            this.AutoScaleMode = System.Windows.Forms.AutoScaleMode.Font;
            this.BackColor = System.Drawing.Color.Black;
            this.ClientSize = new System.Drawing.Size(1051, 531);
            this.Controls.Add(this.button_yfdyf);
            this.Controls.Add(this.button_jiankewang);
            this.Controls.Add(this.button1);
            this.Controls.Add(this.UsualNameBtn);
            this.Controls.Add(this.MedicineInteractionBtn);
            this.Controls.Add(this.ZhiDaoIntegration);
            this.Controls.Add(this.MedicineSymptomDiseaseStatistic);
            this.Controls.Add(this.ContentAnalysis);
            this.Controls.Add(this.ImportData);
            this.Controls.Add(this.MedicineNonInstructionBtn);
            this.Controls.Add(this.ComponentInnerBtn);
            this.Controls.Add(this.SymptomInnerBtn);
            this.Controls.Add(this.good_Component);
            this.Controls.Add(this.button_goodSymptom);
            this.Controls.Add(this.button_goodAndPop);
            this.Controls.Add(this.button_Pattern_Integration);
            this.Controls.Add(this.statisticSpliWord);
            this.Controls.Add(this.button_Comment_Integration);
            this.Controls.Add(this.button_WordIntegration);
            this.Controls.Add(this.button_DingXiangYuan);
            this.Controls.Add(this.symptomIntegrationBUtton);
            this.Controls.Add(this.MedicineInstructionButton);
            this.Controls.Add(this.button_Integration);
            this.Controls.Add(this.YiHaoDianButton);
            this.Controls.Add(this.button_TMall);
            this.Controls.Add(this.testButton);
            this.Controls.Add(this.ExportExcelButton);
            this.Controls.Add(this.JD);
            this.Controls.Add(this.button_yaopintong);
            this.Controls.Add(this.BaiDuZhiDaoForm);
            this.Controls.Add(this.ZhongguojiankangWang);
            this.Controls.Add(this.JiXieFenCiButton);
            this.Controls.Add(this.ChaJiBingButton);
            this.Controls.Add(this.BaiDuBaiKeButton);
            this.Controls.Add(this.yaoJianJuButton);
            this.Margin = new System.Windows.Forms.Padding(4);
            this.Name = "MainForm";
            this.Text = "主界面";
            this.ResumeLayout(false);

        }

        #endregion

        private System.Windows.Forms.Button yaoJianJuButton;
        private System.Windows.Forms.Button BaiDuBaiKeButton;
        private System.Windows.Forms.Button ChaJiBingButton;
        private System.Windows.Forms.Button JiXieFenCiButton;
        private System.Windows.Forms.Button ZhongguojiankangWang;
        private System.Windows.Forms.Button BaiDuZhiDaoForm;
        private System.Windows.Forms.Button button_yaopintong;
        private System.Windows.Forms.Button JD;
        private System.Windows.Forms.Button ExportExcelButton;
        private System.Windows.Forms.Button testButton;
        private System.Windows.Forms.Button button_TMall;
        private System.Windows.Forms.Button YiHaoDianButton;
        private System.Windows.Forms.Button button_Integration;
        private System.Windows.Forms.Button MedicineInstructionButton;
        private System.Windows.Forms.Button symptomIntegrationBUtton;
        private System.Windows.Forms.Button button_DingXiangYuan;
        private System.Windows.Forms.Button button_WordIntegration;
        private System.Windows.Forms.Button button_Comment_Integration;
        private System.Windows.Forms.Button statisticSpliWord;
        private System.Windows.Forms.Button button_Pattern_Integration;
        private System.Windows.Forms.Button button_goodAndPop;
        private System.Windows.Forms.Button button_goodSymptom;
        private System.Windows.Forms.Button good_Component;
        private System.Windows.Forms.Button SymptomInnerBtn;
        private System.Windows.Forms.Button ComponentInnerBtn;
        private System.Windows.Forms.Button MedicineNonInstructionBtn;
        private System.Windows.Forms.Button ImportData;
        private System.Windows.Forms.Button ContentAnalysis;
        private System.Windows.Forms.Button MedicineSymptomDiseaseStatistic;
        private System.Windows.Forms.Button ZhiDaoIntegration;
        private System.Windows.Forms.Button MedicineInteractionBtn;
        private System.Windows.Forms.Button UsualNameBtn;
        private System.Windows.Forms.Button button1;
        private System.Windows.Forms.Button button_jiankewang;
        private System.Windows.Forms.Button button_yfdyf;

    }
}
