# Supplementary material for: A knowledge graph based question answering method for medical domain
Source: PeerJ Comput Sci. 2021 Sep 1;7:e667. doi: 10.7717/peerj-cs.667 (PMC8444078; doi:10.7717/peerj-cs.667)
Supplement: Supplemental Information 1 [file peerj-cs-07-667-s001.zip › YFDYFKnowledgeDiscovery/obj/Debug/YFDYFKnowledgeDiscovery.csproj.FileListAbsolute.txt]

E:\JixinZhang\YFDYFKnowledgeDiscovery\YFDYFKnowledgeDiscovery\bin\Debug\YFDYFKnowledgeDiscovery.exe.config
E:\JixinZhang\YFDYFKnowledgeDiscovery\YFDYFKnowledgeDiscovery\obj\Debug\YFDYFKnowledgeDiscovery.csprojResolveAssemblyReference.cache
E:\JixinZhang\YFDYFKnowledgeDiscovery\YFDYFKnowledgeDiscovery\obj\Debug\YFDYFKnowledgeDiscovery.Properties.Resources.resources
E:\JixinZhang\YFDYFKnowledgeDiscovery\YFDYFKnowledgeDiscovery\obj\Debug\YFDYFKnowledgeDiscovery.csproj.GenerateResource.Cache
E:\JixinZhang\YFDYFKnowledgeDiscovery\YFDYFKnowledgeDiscovery\bin\Debug\YFDYFKnowledgeDiscovery.exe
E:\JixinZhang\YFDYFKnowledgeDiscovery\YFDYFKnowledgeDiscovery\bin\Debug\YFDYFKnowledgeDiscovery.pdb
E:\JixinZhang\YFDYFKnowledgeDiscovery\YFDYFKnowledgeDiscovery\bin\Debug\HtmlAgilityPack.dll
E:\JixinZhang\YFDYFKnowledgeDiscovery\YFDYFKnowledgeDiscovery\bin\Debug\Newtonsoft.Json.dll
E:\JixinZhang\YFDYFKnowledgeDiscovery\YFDYFKnowledgeDiscovery\bin\Debug\HtmlAgilityPack.pdb
E:\JixinZhang\YFDYFKnowledgeDiscovery\YFDYFKnowledgeDiscovery\bin\Debug\HtmlAgilityPack.xml
E:\JixinZhang\YFDYFKnowledgeDiscovery\YFDYFKnowledgeDiscovery\bin\Debug\Newtonsoft.Json.pdb
E:\JixinZhang\YFDYFKnowledgeDiscovery\YFDYFKnowledgeDiscovery\obj\Debug\YFDYFKnowledgeDiscovery.exe
E:\JixinZhang\YFDYFKnowledgeDiscovery\YFDYFKnowledgeDiscovery\obj\Debug\YFDYFKnowledgeDiscovery.pdb
E:\JixinZhang\YFDYFKnowledgeDiscovery\YFDYFKnowledgeDiscovery\obj\Debug\YFDYFKnowledgeDiscovery.MainForm.resources
E:\JixinZhang\YFDYFKnowledgeDiscovery\YFDYFKnowledgeDiscovery\obj\Debug\YFDYFKnowledgeDiscovery.Spider.YaoJianJu.YaoJianJu.resources
E:\JixinZhang\YFDYFKnowledgeDiscovery\YFDYFKnowledgeDiscovery\obj\Debug\YFDYFKnowledgeDiscovery.Spider.BaiDuBaiKe.BaiDuBaiKeForm.resources
E:\JixinZhang\益丰大药房知识库\YFDYFKnowledgeDiscovery\Code\YFDYFKnowledgeDiscovery\YFDYFKnowledgeDiscovery\bin\Debug\YFDYFKnowledgeDiscovery.exe.config
E:\JixinZhang\益丰大药房知识库\YFDYFKnowledgeDiscovery\Code\YFDYFKnowledgeDiscovery\YFDYFKnowledgeDiscovery\obj\Debug\YFDYFKnowledgeDiscovery.exe
E:\JixinZhang\益丰大药房知识库\YFDYFKnowledgeDiscovery\Code\YFDYFKnowledgeDiscovery\YFDYFKnowledgeDiscovery\obj\Debug\YFDYFKnowledgeDiscovery.pdb
E:\JixinZhang\益丰大药房知识库\YFDYFKnowledgeDiscovery\Code\YFDYFKnowledgeDiscovery\YFDYFKnowledgeDiscovery\bin\Debug\YFDYFKnowledgeDiscovery.exe
E:\JixinZhang\益丰大药房知识库\YFDYFKnowledgeDiscovery\Code\YFDYFKnowledgeDiscovery\YFDYFKnowledgeDiscovery\bin\Debug\YFDYFKnowledgeDiscovery.pdb
E:\JixinZhang\益丰大药房知识库\YFDYFKnowledgeDiscovery\Code\YFDYFKnowledgeDiscovery\YFDYFKnowledgeDiscovery\bin\Debug\HtmlAgilityPack.pdb
E:\JixinZhang\益丰大药房知识库\YFDYFKnowledgeDiscovery\Code\YFDYFKnowledgeDiscovery\YFDYFKnowledgeDiscovery\bin\Debug\HtmlAgilityPack.xml
E:\JixinZhang\益丰大药房知识库\YFDYFKnowledgeDiscovery\Code\YFDYFKnowledgeDiscovery\YFDYFKnowledgeDiscovery\bin\Debug\Newtonsoft.Json.pdb
E:\JixinZhang\益丰大药房知识库\YFDYFKnowledgeDiscovery\Code\YFDYFKnowledgeDiscovery\YFDYFKnowledgeDiscovery\obj\Debug\YFDYFKnowledgeDiscovery.csprojResolveAssemblyReference.cache
E:\JixinZhang\益丰大药房知识库\YFDYFKnowledgeDiscovery\Code\YFDYFKnowledgeDiscovery\YFDYFKnowledgeDiscovery\obj\Debug\YFDYFKnowledgeDiscovery.MainForm.resources
E:\JixinZhang\益丰大药房知识库\YFDYFKnowledgeDiscovery\Code\YFDYFKnowledgeDiscovery\YFDYFKnowledgeDiscovery\obj\Debug\YFDYFKnowledgeDiscovery.Properties.Resources.resources
E:\JixinZhang\益丰大药房知识库\YFDYFKnowledgeDiscovery\Code\YFDYFKnowledgeDiscovery\YFDYFKnowledgeDiscovery\obj\Debug\YFDYFKnowledgeDiscovery.Spider.BaiDuBaiKe.BaiDuBaiKeForm.resources
E:\JixinZhang\益丰大药房知识库\YFDYFKnowledgeDiscovery\Code\YFDYFKnowledgeDiscovery\YFDYFKnowledgeDiscovery\obj\Debug\YFDYFKnowledgeDiscovery.Spider.YaoJianJu.YaoJianJu.resources
E:\JixinZhang\益丰大药房知识库\YFDYFKnowledgeDiscovery\Code\YFDYFKnowledgeDiscovery\YFDYFKnowledgeDiscovery\obj\Debug\YFDYFKnowledgeDiscovery.csproj.GenerateResource.Cache
D:\Software Development\益丰大药房数据分析项目\YFDYFKnowledgeDiscovery\Code\YFDYFKnowledgeDiscovery\YFDYFKnowledgeDiscovery\bin\Debug\YFDYFKnowledgeDiscovery.exe.config
D:\Software Development\益丰大药房数据分析项目\YFDYFKnowledgeDiscovery\Code\YFDYFKnowledgeDiscovery\YFDYFKnowledgeDiscovery\obj\Debug\YFDYFKnowledgeDiscovery.exe
D:\Software Development\益丰大药房数据分析项目\YFDYFKnowledgeDiscovery\Code\YFDYFKnowledgeDiscovery\YFDYFKnowledgeDiscovery\obj\Debug\YFDYFKnowledgeDiscovery.pdb
D:\Software Development\益丰大药房数据分析项目\YFDYFKnowledgeDiscovery\Code\YFDYFKnowledgeDiscovery\YFDYFKnowledgeDiscovery\bin\Debug\YFDYFKnowledgeDiscovery.exe
D:\Software Development\益丰大药房数据分析项目\YFDYFKnowledgeDiscovery\Code\YFDYFKnowledgeDiscovery\YFDYFKnowledgeDiscovery\bin\Debug\YFDYFKnowledgeDiscovery.pdb
D:\Software Development\益丰大药房数据分析项目\YFDYFKnowledgeDiscovery\Code\YFDYFKnowledgeDiscovery\YFDYFKnowledgeDiscovery\bin\Debug\HtmlAgilityPack.pdb
D:\Software Development\益丰大药房数据分析项目\YFDYFKnowledgeDiscovery\Code\YFDYFKnowledgeDiscovery\YFDYFKnowledgeDiscovery\bin\Debug\HtmlAgilityPack.xml
D:\Software Development\益丰大药房数据分析项目\YFDYFKnowledgeDiscovery\Code\YFDYFKnowledgeDiscovery\YFDYFKnowledgeDiscovery\bin\Debug\Newtonsoft.Json.pdb
D:\Software Development\益丰大药房数据分析项目\YFDYFKnowledgeDiscovery\Code\YFDYFKnowledgeDiscovery\YFDYFKnowledgeDiscovery\obj\Debug\YFDYFKnowledgeDiscovery.csprojResolveAssemblyReference.cache
D:\Software Development\益丰大药房数据分析项目\YFDYFKnowledgeDiscovery\Code\YFDYFKnowledgeDiscovery\YFDYFKnowledgeDiscovery\obj\Debug\YFDYFKnowledgeDiscovery.MainForm.resources
D:\Software Development\益丰大药房数据分析项目\YFDYFKnowledgeDiscovery\Code\YFDYFKnowledgeDiscovery\YFDYFKnowledgeDiscovery\obj\Debug\YFDYFKnowledgeDiscovery.Properties.Resources.resources
D:\Software Development\益丰大药房数据分析项目\YFDYFKnowledgeDiscovery\Code\YFDYFKnowledgeDiscovery\YFDYFKnowledgeDiscovery\obj\Debug\YFDYFKnowledgeDiscovery.Spider.BaiDuBaiKe.BaiDuBaiKeForm.resources
D:\Software Development\益丰大药房数据分析项目\YFDYFKnowledgeDiscovery\Code\YFDYFKnowledgeDiscovery\YFDYFKnowledgeDiscovery\obj\Debug\YFDYFKnowledgeDiscovery.Spider.YaoJianJu.YaoJianJu.resources
D:\Software Development\益丰大药房数据分析项目\YFDYFKnowledgeDiscovery\Code\YFDYFKnowledgeDiscovery\YFDYFKnowledgeDiscovery\obj\Debug\YFDYFKnowledgeDiscovery.csproj.GenerateResource.Cache
E:\JixinZhang\益丰大药房知识库\YFDYFKnowledgeDiscovery\Code\YFDYFKnowledgeDiscovery\YFDYFKnowledgeDiscovery\obj\Debug\YFDYFKnowledgeDiscovery.Spider.ChaJiBing.ChaJiBingForm.resources
E:\JixinZhang\益丰大药房知识库\YFDYFKnowledgeDiscovery\Code\YFDYFKnowledgeDiscovery\YFDYFKnowledgeDiscovery\obj\Debug\YFDYFKnowledgeDiscovery.Spider.BaiDuZhiDao.BaiDuZhiDaoForm.resources
E:\JixinZhang\益丰大药房知识库\YFDYFKnowledgeDiscovery\Code\YFDYFKnowledgeDiscovery\YFDYFKnowledgeDiscovery\obj\Debug\YFDYFKnowledgeDiscovery.Spider.ZhongGuoJianKangWang.ZhongGuoJianKangWangForm.resources
E:\JixinZhang\益丰大药房知识库\YFDYFKnowledgeDiscovery\Code\YFDYFKnowledgeDiscovery\YFDYFKnowledgeDiscovery\obj\Debug\YFDYFKnowledgeDiscovery.Spider.YaoPinTongJianKang.YaoPinTongForm.resources
E:\JixinZhang\益丰大药房知识库\YFDYFKnowledgeDiscovery\Code\YFDYFKnowledgeDiscovery\YFDYFKnowledgeDiscovery\obj\Debug\YFDYFKnowledgeDiscovery.Spider.JD.JDForm.resources
E:\JixinZhang\益丰大药房知识库\YFDYFKnowledgeDiscovery\Code\YFDYFKnowledgeDiscovery\YFDYFKnowledgeDiscovery\obj\Debug\YFDYFKnowledgeDiscovery.Spider.JDWebBrowserForm.JDWebBrowserForm.resources
E:\JixinZhang\益丰大药房知识库\YFDYFKnowledgeDiscovery\Code\YFDYFKnowledgeDiscovery\YFDYFKnowledgeDiscovery\obj\Debug\YFDYFKnowledgeDiscovery.Spider.TMall.TMallWebBrowerForm.resources
E:\JixinZhang\益丰大药房知识库\YFDYFKnowledgeDiscovery\Code\YFDYFKnowledgeDiscovery\YFDYFKnowledgeDiscovery\obj\Debug\YFDYFKnowledgeDiscovery.Spider.YiHaoDian.YiHaoDian.resources
G:\益丰大药房\知识库开发\Code\YFDYFKnowledgeDiscovery\YFDYFKnowledgeDiscovery\obj\Debug\YFDYFKnowledgeDiscovery.csprojResolveAssemblyReference.cache
G:\益丰大药房\知识库开发\Code\YFDYFKnowledgeDiscovery\YFDYFKnowledgeDiscovery\obj\Debug\YFDYFKnowledgeDiscovery.MainForm.resources
G:\益丰大药房\知识库开发\Code\YFDYFKnowledgeDiscovery\YFDYFKnowledgeDiscovery\obj\Debug\YFDYFKnowledgeDiscovery.Properties.Resources.resources
G:\益丰大药房\知识库开发\Code\YFDYFKnowledgeDiscovery\YFDYFKnowledgeDiscovery\obj\Debug\YFDYFKnowledgeDiscovery.Spider.BaiDuBaiKe.BaiDuBaiKeForm.resources
G:\益丰大药房\知识库开发\Code\YFDYFKnowledgeDiscovery\YFDYFKnowledgeDiscovery\obj\Debug\YFDYFKnowledgeDiscovery.Spider.BaiDuZhiDao.BaiDuZhiDaoForm.resources
G:\益丰大药房\知识库开发\Code\YFDYFKnowledgeDiscovery\YFDYFKnowledgeDiscovery\obj\Debug\YFDYFKnowledgeDiscovery.Spider.ChaJiBing.ChaJiBingForm.resources
G:\益丰大药房\知识库开发\Code\YFDYFKnowledgeDiscovery\YFDYFKnowledgeDiscovery\obj\Debug\YFDYFKnowledgeDiscovery.Spider.JD.JDForm.resources
G:\益丰大药房\知识库开发\Code\YFDYFKnowledgeDiscovery\YFDYFKnowledgeDiscovery\obj\Debug\YFDYFKnowledgeDiscovery.Spider.JDWebBrowserForm.JDWebBrowserForm.resources
G:\益丰大药房\知识库开发\Code\YFDYFKnowledgeDiscovery\YFDYFKnowledgeDiscovery\obj\Debug\YFDYFKnowledgeDiscovery.Spider.TMall.TMallWebBrowerForm.resources
G:\益丰大药房\知识库开发\Code\YFDYFKnowledgeDiscovery\YFDYFKnowledgeDiscovery\obj\Debug\YFDYFKnowledgeDiscovery.Spider.YaoJianJu.YaoJianJu.resources
G:\益丰大药房\知识库开发\Code\YFDYFKnowledgeDiscovery\YFDYFKnowledgeDiscovery\obj\Debug\YFDYFKnowledgeDiscovery.Spider.YaoPinTongJianKang.YaoPinTongForm.resources
G:\益丰大药房\知识库开发\Code\YFDYFKnowledgeDiscovery\YFDYFKnowledgeDiscovery\obj\Debug\YFDYFKnowledgeDiscovery.Spider.YiHaoDian.YiHaoDian.resources
G:\益丰大药房\知识库开发\Code\YFDYFKnowledgeDiscovery\YFDYFKnowledgeDiscovery\obj\Debug\YFDYFKnowledgeDiscovery.Spider.ZhongGuoJianKangWang.ZhongGuoJianKangWangForm.resources
G:\益丰大药房\知识库开发\Code\YFDYFKnowledgeDiscovery\YFDYFKnowledgeDiscovery\obj\Debug\YFDYFKnowledgeDiscovery.csproj.GenerateResource.Cache
G:\益丰大药房\知识库开发\Code\YFDYFKnowledgeDiscovery\YFDYFKnowledgeDiscovery\obj\Debug\YFDYFKnowledgeDiscovery.exe
G:\益丰大药房\知识库开发\Code\YFDYFKnowledgeDiscovery\YFDYFKnowledgeDiscovery\obj\Debug\YFDYFKnowledgeDiscovery.pdb
G:\益丰大药房\知识库开发\Code\YFDYFKnowledgeDiscovery\YFDYFKnowledgeDiscovery\bin\Debug\YFDYFKnowledgeDiscovery.exe.config
G:\益丰大药房\知识库开发\Code\YFDYFKnowledgeDiscovery\YFDYFKnowledgeDiscovery\bin\Debug\YFDYFKnowledgeDiscovery.exe
G:\益丰大药房\知识库开发\Code\YFDYFKnowledgeDiscovery\YFDYFKnowledgeDiscovery\bin\Debug\YFDYFKnowledgeDiscovery.pdb
G:\益丰大药房\知识库开发\Code\YFDYFKnowledgeDiscovery\YFDYFKnowledgeDiscovery\bin\Debug\HtmlAgilityPack.pdb
G:\益丰大药房\知识库开发\Code\YFDYFKnowledgeDiscovery\YFDYFKnowledgeDiscovery\bin\Debug\HtmlAgilityPack.xml
G:\益丰大药房\知识库开发\Code\YFDYFKnowledgeDiscovery\YFDYFKnowledgeDiscovery\bin\Debug\Newtonsoft.Json.pdb
G:\益丰大药房\知识库开发\Code\YFDYFKnowledgeDiscovery\YFDYFKnowledgeDiscovery\obj\Debug\YFDYFKnowledgeDiscovery.Spider.DingXiangYuan.DingXiangYuanForm.resources
G:\益丰大药房\知识库开发\Code\YFDYFKnowledgeDiscovery\YFDYFKnowledgeDiscovery\obj\Debug\YFDYFKnowledgeDiscovery.Spider.DingXiangYuan.DingXiangYuanWebBrowerFrom.resources
G:\益丰大药房\知识库开发\Code\YFDYFKnowledgeDiscovery\YFDYFKnowledgeDiscovery\obj\Debug\YFDYFKnowledgeDiscovery.Spider.jiankewang.jiankewangForm.resources
G:\益丰大药房\知识库开发\Code\YFDYFKnowledgeDiscovery\YFDYFKnowledgeDiscovery\obj\Debug\YFDYFKnowledgeDiscovery.Spider.yfdyf.yfdyfWebBrowerForm.resources
