# Supplementary material for: A knowledge graph based question answering method for medical domain
Source: PeerJ Comput Sci. 2021 Sep 1;7:e667. doi: 10.7717/peerj-cs.667 (PMC8444078; doi:10.7717/peerj-cs.667)
Supplement: Supplemental Information 1 [file peerj-cs-07-667-s001.zip › YFDYFKnowledgeDiscovery/Semantics/FoodIntegration.cs]

using System;
using System.Collections.Generic;
using System.Linq;
using System.Text;
using System.Threading.Tasks;
using YFDYFKnowledgeDiscovery.Common;
using Excel = Microsoft.Office.Interop.Excel;
using System.Data.SqlClient;
using System.Data;
using System.Reflection;

namespace YFDYFKnowledgeDiscovery.Semantics
{
    public class FoodIntegration
    {
        static SqlConnection conn = DBHelper.getConnection();
        Dao.Analysis dao = new Dao.Analysis();

        public void insertFood()
        {
            try
            {
                List<string> foodList = new List<string>();
                foodList = dao.getValueGroup("food");
                for (int i = 0; i < foodList.Count; i++)
                {
                    dao.insertValueGroup("food", "foodName", foodList[i].ToString());
                }
            }
            catch (Exception ex)
            {
                throw new Exception(ex.Message);
            }
        }
    }
}
