# Supplementary material for: A knowledge graph based question answering method for medical domain
Source: PeerJ Comput Sci. 2021 Sep 1;7:e667. doi: 10.7717/peerj-cs.667 (PMC8444078; doi:10.7717/peerj-cs.667)
Supplement: Supplemental Information 1 [file peerj-cs-07-667-s001.zip › YFDYFKnowledgeDiscovery/Semantics/UsualName.cs]

using System;
using System.Collections.Generic;
using System.Linq;
using System.Text;
using System.Threading.Tasks;
using System.Data;
using System.Data.SqlClient;
using YFDYFKnowledgeDiscovery.Common;

namespace YFDYFKnowledgeDiscovery.Semantics
{
    public class UsualName
    {
        static SqlConnection conn = DBHelper.getConnection();

        public void insertDiseaseUsualName()
        {
            string sql = "select diseasename,text from BaiKeDiseasedetail where text like '%俗名%' or text like '%俗称%' or text like '%又称%' or text like '%中医称%'";
            DataTable dt = DBHelper.ExecuteWithReset(sql, conn);
            for (int i = 0; i < dt.Rows.Count; i++)
            {
                string diseaseName = dt.Rows[i][0].ToString();
                string text = dt.Rows[i][1].ToString();
                int index = 10000;
                int indexTemp = text.IndexOf("俗名");
                if (indexTemp != -1 && indexTemp < index)
                {
                    index = indexTemp;
                }
                indexTemp = text.IndexOf("俗称");
                if (indexTemp != -1 && indexTemp < index)
                {
                    index = indexTemp;
                }
                indexTemp = text.IndexOf("又称");
                if (indexTemp != -1 && indexTemp < index)
                {
                    index = indexTemp;
                }
                indexTemp = text.IndexOf("中医称");
                if (indexTemp != -1 && indexTemp < index)
                {
                    index = indexTemp;
                }
                String[] values = text.Split(new string[] { ",", "，", ".", "。", " ", "(", ")", "（", "）", "\"", "“", "”", }, StringSplitOptions.RemoveEmptyEntries);
                for (int j = 0; j < values.Length; j++)
                {
                    int index1 = values[j].IndexOf("俗名");
                    int index2 = values[j].IndexOf("俗称");
                    int index3 = values[j].IndexOf("又称");
                    int index4 = values[j].IndexOf("中医称");
                    string usualName = "";
                    if (index1 != -1 && index < 20)
                    {
                        usualName = values[j].Substring(index1 + 2);
                        usualName = usualName.Replace("称", "").Replace("叫", "").Replace("做", "").Replace("为", "");
                        if (usualName.Equals("") == false)
                        {
                            String[] values2 = usualName.Split(new string[] { "、", "；", ";", }, StringSplitOptions.RemoveEmptyEntries);
                            for (int k = 0; k < values2.Length; k++)
                            {
                                sql = "insert into usualname(diseasesymptomname,usualname,sentence) values('" + diseaseName + "','" + values2[k] + "','" + text + "')";
                                DBHelper.ExecuteNoResult(sql, conn);
                            }
                        }
                    }
                    if (index2 != -1 && index < 20)
                    {
                        usualName = values[j].Substring(index2 + 2);
                        usualName = usualName.Replace("称", "").Replace("叫", "").Replace("做", "").Replace("为", "");
                        if (usualName.Equals("") == false)
                        {
                            String[] values2 = usualName.Split(new string[] { "、", "；", ";", }, StringSplitOptions.RemoveEmptyEntries);
                            for (int k = 0; k < values2.Length; k++)
                            {
                                sql = "insert into usualname(diseasesymptomname,usualname,sentence) values('" + diseaseName + "','" + values2[k] + "','" + text + "')";
                                DBHelper.ExecuteNoResult(sql, conn);
                            }
                        }
                    }
                    if (index3 != -1 && index < 20)
                    {
                        usualName = values[j].Substring(index3 + 2);
                        usualName = usualName.Replace("称", "").Replace("叫", "").Replace("做", "").Replace("为", "");
                        if (usualName.Equals("") == false)
                        {
                            String[] values2 = usualName.Split(new string[] { "、", "；", ";", }, StringSplitOptions.RemoveEmptyEntries);
                            for (int k = 0; k < values2.Length; k++)
                            {
                                sql = "insert into usualname(diseasesymptomname,usualname,sentence) values('" + diseaseName + "','" + values2[k] + "','" + text + "')";
                                DBHelper.ExecuteNoResult(sql, conn);
                            }
                        }
                    }
                    if (index4 != -1 && index < 20)
                    {
                        usualName = values[j].Substring(index4 + 3);
                        usualName = usualName.Replace("称", "").Replace("叫", "").Replace("做", "").Replace("为", "");
                        if (usualName.Equals("") == false)
                        {
                            String[] values2 = usualName.Split(new string[] { "、", "；", ";", }, StringSplitOptions.RemoveEmptyEntries);
                            for (int k = 0; k < values2.Length; k++)
                            {
                                sql = "insert into usualname(diseasesymptomname,usualname,sentence) values('" + diseaseName + "','" + values2[k] + "','" + text + "')";
                                DBHelper.ExecuteNoResult(sql, conn);
                            }
                        }
                    }
                }
            }
        }

        public void insertSymptomUsualName()
        {
            string sql = "select symptomname,text from BaiKeSymptomdetail where text like '%俗名%' or text like '%俗称%' or text like '%又称%' or text like '%中医称%'";
            DataTable dt = DBHelper.ExecuteWithReset(sql, conn);
            for (int i = 0; i < dt.Rows.Count; i++)
            {
                string symptomName = dt.Rows[i][0].ToString();
                string text = dt.Rows[i][1].ToString();
                int index = 10000;
                int indexTemp = text.IndexOf("俗名");
                if (indexTemp != -1 && indexTemp < index)
                {
                    index = indexTemp;
                }
                indexTemp = text.IndexOf("俗称");
                if (indexTemp != -1 && indexTemp < index)
                {
                    index = indexTemp;
                }
                indexTemp = text.IndexOf("又称");
                if (indexTemp != -1 && indexTemp < index)
                {
                    index = indexTemp;
                }
                indexTemp = text.IndexOf("中医称");
                if (indexTemp != -1 && indexTemp < index)
                {
                    index = indexTemp;
                }
                String[] values = text.Split(new string[] { ",", "，", ".", "。", " ", "(", ")", "（", "）", "\"", "“", "”", }, StringSplitOptions.RemoveEmptyEntries);
                for (int j = 0; j < values.Length; j++)
                {
                    int index1 = values[j].IndexOf("俗名");
                    int index2 = values[j].IndexOf("俗称");
                    int index3 = values[j].IndexOf("又称");
                    int index4 = values[j].IndexOf("中医称");
                    string usualName = "";
                    if (index1 != -1 && index < 20)
                    {
                        usualName = values[j].Substring(index1 + 2);
                        usualName = usualName.Replace("称", "").Replace("叫", "").Replace("做", "").Replace("为", "");
                        if (usualName.Equals("") == false)
                        {
                            String[] values2 = usualName.Split(new string[] { "、", "；", ";", }, StringSplitOptions.RemoveEmptyEntries);
                            for (int k = 0; k < values2.Length; k++)
                            {
                                sql = "insert into usualname(diseasesymptomname,usualname,sentence) values('" + symptomName + "','" + values2[k] + "','" + text + "')";
                                DBHelper.ExecuteNoResult(sql, conn);
                            }
                        }
                    }
                    if (index2 != -1 && index < 20)
                    {
                        usualName = values[j].Substring(index2 + 2);
                        usualName = usualName.Replace("称", "").Replace("叫", "").Replace("做", "").Replace("为", "");
                        if (usualName.Equals("") == false)
                        {
                            String[] values2 = usualName.Split(new string[] { "、", "；", ";", }, StringSplitOptions.RemoveEmptyEntries);
                            for (int k = 0; k < values2.Length; k++)
                            {
                                sql = "insert into usualname(diseasesymptomname,usualname,sentence) values('" + symptomName + "','" + values2[k] + "','" + text + "')";
                                DBHelper.ExecuteNoResult(sql, conn);
                            }
                        }
                    }
                    if (index3 != -1 && index < 20)
                    {
                        usualName = values[j].Substring(index3 + 2);
                        usualName = usualName.Replace("称", "").Replace("叫", "").Replace("做", "").Replace("为", "");
                        if (usualName.Equals("") == false)
                        {
                            String[] values2 = usualName.Split(new string[] { "、", "；", ";", }, StringSplitOptions.RemoveEmptyEntries);
                            for (int k = 0; k < values2.Length; k++)
                            {
                                sql = "insert into usualname(diseasesymptomname,usualname,sentence) values('" + symptomName + "','" + values2[k] + "','" + text + "')";
                                DBHelper.ExecuteNoResult(sql, conn);
                            }
                        }
                    }
                    if (index4 != -1 && index < 20)
                    {
                        usualName = values[j].Substring(index4 + 3);
                        usualName = usualName.Replace("称", "").Replace("叫", "").Replace("做", "").Replace("为", "");
                        if (usualName.Equals("") == false)
                        {
                            String[] values2 = usualName.Split(new string[] { "、", "；", ";", }, StringSplitOptions.RemoveEmptyEntries);
                            for (int k = 0; k < values2.Length; k++)
                            {
                                sql = "insert into usualname(diseasesymptomname,usualname,sentence) values('" + symptomName + "','" + values2[k] + "','" + text + "')";
                                DBHelper.ExecuteNoResult(sql, conn);
                            }
                        }
                    }
                }
            }
        }
    }
}
