# Supplementary material for: A knowledge graph based question answering method for medical domain
Source: PeerJ Comput Sci. 2021 Sep 1;7:e667. doi: 10.7717/peerj-cs.667 (PMC8444078; doi:10.7717/peerj-cs.667)
Supplement: Supplemental Information 1 [file peerj-cs-07-667-s001.zip › YFDYFKnowledgeDiscovery/Spider/BaiDuBaiKe/BaiDuBaiKeForm.Designer.cs]

namespace YFDYFKnowledgeDiscovery.Spider.BaiDuBaiKe
{
    partial class BaiDuBaiKeForm
    {
        /// <summary>
        /// Required designer variable.
        /// </summary>
        private System.ComponentModel.IContainer components = null;

        /// <summary>
        /// Clean up any resources being used.
        /// </summary>
        /// <param name="disposing">true if managed resources should be disposed; otherwise, false.</param>
        protected override void Dispose(bool disposing)
        {
            if (disposing && (components != null))
            {
                components.Dispose();
            }
            base.Dispose(disposing);
        }

        #region Windows Form Designer generated code

        /// <summary>
        /// Required method for Designer support - do not modify
        /// the contents of this method with the code editor.
        /// </summary>
        private void InitializeComponent()
        {
            this.components = new System.ComponentModel.Container();
            this.startButton = new System.Windows.Forms.Button();
            this.content = new System.Windows.Forms.TextBox();
            this.startButtonTrigger = new System.Windows.Forms.Timer(this.components);
            this.XPath = new System.Windows.Forms.TextBox();
            this.saveBaikeUrlButton = new System.Windows.Forms.Button();
            this.getBaikeUrlButton = new System.Windows.Forms.Button();
            this.urlAddress = new System.Windows.Forms.TextBox();
            this.SuspendLayout();
            // 
            // startButton
            // 
            this.startButton.Location = new System.Drawing.Point(675, 60);
            this.startButton.Name = "startButton";
            this.startButton.Size = new System.Drawing.Size(84, 23);
            this.startButton.TabIndex = 8;
            this.startButton.Text = "开始爬取";
            this.startButton.UseVisualStyleBackColor = true;
            this.startButton.Click += new System.EventHandler(this.startButton_Click);
            // 
            // content
            // 
            this.content.Location = new System.Drawing.Point(2, 101);
            this.content.Multiline = true;
            this.content.Name = "content";
            this.content.ScrollBars = System.Windows.Forms.ScrollBars.Vertical;
            this.content.Size = new System.Drawing.Size(777, 319);
            this.content.TabIndex = 12;
            // 
            // startButtonTrigger
            // 
            this.startButtonTrigger.Interval = 1500;
            this.startButtonTrigger.Tick += new System.EventHandler(this.startButtonTrigger_Tick);
            // 
            // XPath
            // 
            this.XPath.Location = new System.Drawing.Point(553, 61);
            this.XPath.Name = "XPath";
            this.XPath.Size = new System.Drawing.Size(106, 21);
            this.XPath.TabIndex = 10;
            // 
            // saveBaikeUrlButton
            // 
            this.saveBaikeUrlButton.Location = new System.Drawing.Point(24, 20);
            this.saveBaikeUrlButton.Name = "saveBaikeUrlButton";
            this.saveBaikeUrlButton.Size = new System.Drawing.Size(735, 23);
            this.saveBaikeUrlButton.TabIndex = 13;
            this.saveBaikeUrlButton.Text = "存储百度百科页面地址库";
            this.saveBaikeUrlButton.UseVisualStyleBackColor = true;
            this.saveBaikeUrlButton.Click += new System.EventHandler(this.saveBaikeUrlButton_Click);
            // 
            // getBaikeUrlButton
            // 
            this.getBaikeUrlButton.Location = new System.Drawing.Point(24, 59);
            this.getBaikeUrlButton.Name = "getBaikeUrlButton";
            this.getBaikeUrlButton.Size = new System.Drawing.Size(175, 23);
            this.getBaikeUrlButton.TabIndex = 14;
            this.getBaikeUrlButton.Text = "获取百度百科页面地址列表";
            this.getBaikeUrlButton.UseVisualStyleBackColor = true;
            this.getBaikeUrlButton.Click += new System.EventHandler(this.getBaikeUrlButton_Click);
            // 
            // urlAddress
            // 
            this.urlAddress.Location = new System.Drawing.Point(216, 61);
            this.urlAddress.Name = "urlAddress";
            this.urlAddress.Size = new System.Drawing.Size(318, 21);
            this.urlAddress.TabIndex = 15;
            // 
            // BaiDuBaiKeForm
            // 
            this.AutoScaleDimensions = new System.Drawing.SizeF(6F, 12F);
            this.AutoScaleMode = System.Windows.Forms.AutoScaleMode.Font;
            this.BackColor = System.Drawing.SystemColors.ActiveCaptionText;
            this.ClientSize = new System.Drawing.Size(782, 423);
            this.Controls.Add(this.urlAddress);
            this.Controls.Add(this.getBaikeUrlButton);
            this.Controls.Add(this.saveBaikeUrlButton);
            this.Controls.Add(this.content);
            this.Controls.Add(this.XPath);
            this.Controls.Add(this.startButton);
            this.Name = "BaiDuBaiKeForm";
            this.Text = "BaiDuBaiKeForm";
            this.Load += new System.EventHandler(this.BaiDuBaiKeForm_Load);
            this.ResumeLayout(false);
            this.PerformLayout();

        }

        #endregion

        private System.Windows.Forms.Button startButton;
        private System.Windows.Forms.TextBox content;
        private System.Windows.Forms.Timer startButtonTrigger;
        private System.Windows.Forms.TextBox XPath;
        private System.Windows.Forms.Button saveBaikeUrlButton;
        private System.Windows.Forms.Button getBaikeUrlButton;
        private System.Windows.Forms.TextBox urlAddress;
    }
}
