# Supplementary material for: A knowledge graph based question answering method for medical domain
Source: PeerJ Comput Sci. 2021 Sep 1;7:e667. doi: 10.7717/peerj-cs.667 (PMC8444078; doi:10.7717/peerj-cs.667)
Supplement: Supplemental Information 1 [file peerj-cs-07-667-s001.zip › YFDYFKnowledgeDiscovery/Spider/DingXiangYuan/DingXiangYuanWebBrowerFrom.Designer.cs]

namespace YFDYFKnowledgeDiscovery.Spider.DingXiangYuan
{
    partial class DingXiangYuanWebBrowerFrom
    {
        /// <summary>
        /// Required designer variable.
        /// </summary>
        private System.ComponentModel.IContainer components = null;

        /// <summary>
        /// Clean up any resources being used.
        /// </summary>
        /// <param name="disposing">true if managed resources should be disposed; otherwise, false.</param>
        protected override void Dispose(bool disposing)
        {
            if (disposing && (components != null))
            {
                components.Dispose();
            }
            base.Dispose(disposing);
        }

        #region Windows Form Designer generated code

        /// <summary>
        /// Required method for Designer support - do not modify
        /// the contents of this method with the code editor.
        /// </summary>
        private void InitializeComponent()
        {
            this.components = new System.ComponentModel.Container();
            this.browser = new System.Windows.Forms.WebBrowser();
            this.button_test = new System.Windows.Forms.Button();
            this.startButtonTrigger = new System.Windows.Forms.Timer(this.components);
            this.button_getUrlList = new System.Windows.Forms.Button();
            this.content = new System.Windows.Forms.TextBox();
            this.SuspendLayout();
            // 
            // browser
            // 
            this.browser.Location = new System.Drawing.Point(4, 50);
            this.browser.Margin = new System.Windows.Forms.Padding(4);
            this.browser.MinimumSize = new System.Drawing.Size(27, 25);
            this.browser.Name = "browser";
            this.browser.Size = new System.Drawing.Size(1363, 534);
            this.browser.TabIndex = 9;
            this.browser.DocumentCompleted += new System.Windows.Forms.WebBrowserDocumentCompletedEventHandler(this.browser_DocumentCompleted);
            // 
            // button_test
            // 
            this.button_test.Location = new System.Drawing.Point(1009, 14);
            this.button_test.Name = "button_test";
            this.button_test.Size = new System.Drawing.Size(75, 31);
            this.button_test.TabIndex = 10;
            this.button_test.Text = "测试";
            this.button_test.UseVisualStyleBackColor = true;
            this.button_test.Click += new System.EventHandler(this.button_test_Click);
            // 
            // startButtonTrigger
            // 
            this.startButtonTrigger.Interval = 2000;
            this.startButtonTrigger.Tick += new System.EventHandler(this.startButtonTrigger_Tick);
            // 
            // button_getUrlList
            // 
            this.button_getUrlList.Location = new System.Drawing.Point(711, 13);
            this.button_getUrlList.Margin = new System.Windows.Forms.Padding(4);
            this.button_getUrlList.Name = "button_getUrlList";
            this.button_getUrlList.Size = new System.Drawing.Size(191, 29);
            this.button_getUrlList.TabIndex = 33;
            this.button_getUrlList.Text = "获取药品地址列表";
            this.button_getUrlList.UseVisualStyleBackColor = true;
            this.button_getUrlList.Click += new System.EventHandler(this.button_getUrlList_Click);
            // 
            // content
            // 
            this.content.Location = new System.Drawing.Point(-12, 592);
            this.content.Margin = new System.Windows.Forms.Padding(4);
            this.content.Multiline = true;
            this.content.Name = "content";
            this.content.ScrollBars = System.Windows.Forms.ScrollBars.Vertical;
            this.content.Size = new System.Drawing.Size(1363, 76);
            this.content.TabIndex = 34;
            // 
            // DingXiangYuanWebBrowerFrom
            // 
            this.AutoScaleDimensions = new System.Drawing.SizeF(8F, 15F);
            this.AutoScaleMode = System.Windows.Forms.AutoScaleMode.Font;
            this.ClientSize = new System.Drawing.Size(1364, 671);
            this.Controls.Add(this.content);
            this.Controls.Add(this.button_getUrlList);
            this.Controls.Add(this.button_test);
            this.Controls.Add(this.browser);
            this.Name = "DingXiangYuanWebBrowerFrom";
            this.Text = "DingXiangYuanWebBrowerFrom";
            this.ResumeLayout(false);
            this.PerformLayout();

        }

        #endregion

        private System.Windows.Forms.WebBrowser browser;
        private System.Windows.Forms.Button button_test;
        private System.Windows.Forms.Timer startButtonTrigger;
        private System.Windows.Forms.Button button_getUrlList;
        private System.Windows.Forms.TextBox content;
    }
}
