# Supplementary material for: A knowledge graph based question answering method for medical domain
Source: PeerJ Comput Sci. 2021 Sep 1;7:e667. doi: 10.7717/peerj-cs.667 (PMC8444078; doi:10.7717/peerj-cs.667)
Supplement: Supplemental Information 1 [file peerj-cs-07-667-s001.zip › YFDYFKnowledgeDiscovery/Spider/feihuadisease/feihuadisease.cs]

using System;
using System.Collections.Generic;
using System.ComponentModel;
using System.Data;
using System.Drawing;
using System.Linq;
using System.Text;
using System.Threading.Tasks;
using System.Windows.Forms;
using HtmlAgilityPack;

namespace YFDYFKnowledgeDiscovery.Spider
{
    public partial class feihuadisease : Form
    {
        Dao.feihuajiankang dao = new Dao.feihuajiankang();
        List<String> urlList = new List<string>();

        public feihuadisease()
        {
            InitializeComponent();
        }


        //获取所有疾病的网址
        private void button1_Click(object sender, EventArgs e)
        {
            /*     HtmlAgilityPack.HtmlDocument document = HTMLHelper.getHTMLContentByURL("http://dise.fh21.com.cn/department/illness/5.html", Encoding.UTF8);
                 HtmlNodeCollection nodedepartment = HTMLHelper.getHTMLNodeByXpath("//div[@class='menu_con']//ul[@class='level2']//li//a", document);

                 for (int i = 0; i < nodedepartment.Count; i++)
                 {
               
                     string departmenturl = nodedepartment[i].GetAttributeValue("href", "");
                     HtmlAgilityPack.HtmlDocument docdiseaseurl = HTMLHelper.getHTMLContentByURL("http://dise.fh21.com.cn/" + departmenturl, Encoding.UTF8);
                    //获取页面总数
                     HtmlNodeCollection nodepage = HTMLHelper.getHTMLNodeByXpath("//div[@class='pageStyle']//p//a", docdiseaseurl);
                     if (nodepage != null)
                     {
                         string urlpage = nodepage[nodepage.Count - 1].GetAttributeValue("href", "");
                         string[] pagesplit = urlpage.Split(new char[] { '-', '.' });
                         int pagecount = int.Parse(pagesplit[1]);
                    
                         for (int k = 1; k <= pagecount; k++)
                         {
                             HtmlAgilityPack.HtmlDocument docpage = HTMLHelper.getHTMLContentByURL("http://dise.fh21.com.cn/" + pagesplit[0] + "-" + k.ToString() + ".html", Encoding.UTF8);
                             HtmlNodeCollection nodedis1 = HTMLHelper.getHTMLNodeByXpath("//div[@class='dise_list']//li//a", docpage);
                             for (int n = 0; n < nodedis1.Count; n++)
                             {
                                 string url1 = nodedis1[n].GetAttributeValue("href", "");
                                 string disease1 = nodedis1[n].InnerText;

                                 dao.savediseaseurl(disease1, url1);
                             }
                         }
                     }
                     else
                     {
                         HtmlNodeCollection nodedis = HTMLHelper.getHTMLNodeByXpath("//div[@class='dise_list']//li//a", docdiseaseurl);
                         if (nodedis != null)
                         {
                             for (int j = 0; j < nodedis.Count; j++)
                             {
                                 string url = nodedis[j].GetAttributeValue("href", "");
                                 string disease = nodedis[j].InnerText;

                                 dao.savediseaseurl(disease, url);
                             }
                         }
                     }
                
                 }
             */
            HtmlAgilityPack.HtmlDocument document = HTMLHelper.getHTMLContentByURL("http://dise.fh21.com.cn/organ/illness/14.html", Encoding.UTF8);
            HtmlNodeCollection nodedepartment = HTMLHelper.getHTMLNodeByXpath("//div[@class='menu_con']//ul[@class='level2']//li//a", document);

            for (int i = 0; i < nodedepartment.Count; i++)
            {

                string departmenturl = nodedepartment[i].GetAttributeValue("href", "");
                HtmlAgilityPack.HtmlDocument docdiseaseurl = HTMLHelper.getHTMLContentByURL(departmenturl, Encoding.UTF8);
                //获取页面总数
                HtmlNodeCollection nodepage = HTMLHelper.getHTMLNodeByXpath("//div[@class='pageStyle']//p//a", docdiseaseurl);
                if (nodepage != null)
                {
                    string urlpage = nodepage[nodepage.Count - 1].GetAttributeValue("href", "");
                    string[] pagesplit = urlpage.Split(new char[] { '-', '.' });
                    int pagecount = int.Parse(pagesplit[1]);

                    for (int k = 1; k <= pagecount; k++)
                    {
                        HtmlAgilityPack.HtmlDocument docpage = HTMLHelper.getHTMLContentByURL("http://dise.fh21.com.cn/" + pagesplit[0] + "-" + k.ToString() + ".html", Encoding.UTF8);
                        HtmlNodeCollection nodedis1 = HTMLHelper.getHTMLNodeByXpath("//div[@class='dise_list']//li//a", docpage);
                        for (int n = 0; n < nodedis1.Count; n++)
                        {
                            string url1 = nodedis1[n].GetAttributeValue("href", "");
                            string disease1 = nodedis1[n].InnerText;

                            dao.savediseaseurl(disease1, url1);
                        }
                    }
                }
                else
                {
                    HtmlNodeCollection nodedis = HTMLHelper.getHTMLNodeByXpath("//div[@class='dise_list']//li//a", docdiseaseurl);
                    if (nodedis != null)
                    {
                        for (int j = 0; j < nodedis.Count; j++)
                        {
                            string url = nodedis[j].GetAttributeValue("href", "");
                            string disease = nodedis[j].InnerText;

                            dao.savediseaseurl(disease, url);
                        }
                    }
                }

            }
            MessageBox.Show("结束");
        }

        private void button2_Click(object sender, EventArgs e)
        {
            urlList = dao.getdiseaseurl();
            int s = urlList.Count;
            if (urlList != null && urlList.Count != 0)
            {
                content.Text = "地址获取成功" + s;
            }
            else
            {
                content.Text = "地址获取失败";
            }
        }

        private void button3_Click(object sender, EventArgs e)
        {
            for (int i = 0; i < urlList.Count; i++)
            {

                HtmlAgilityPack.HtmlDocument document = HTMLHelper.getHTMLContentByURL(urlList[i], Encoding.UTF8);
                string summarize = null;
                string pathogeny = null;
                string symptom = null;
                string test = null;
                string therapies = null;
                string complication = null;
                string prevent = null;
                string diet = null;
                string relateddisease = null;
                string bodyparts = null;
                string department = null;
                string typical = null;
                string item = null;
                string infectivity = null;
                string population = null;

                List<string> xiangqing = new List<string>();
                //获取各详情
                HtmlNodeCollection nodexiangqing = HTMLHelper.getHTMLNodeByXpath("//p[@class='dise02b1']//a", document);
                if (nodexiangqing != null && nodexiangqing.Count == 8)
                {
                    string summ = nodexiangqing[0].GetAttributeValue("href", "");
                    string path = nodexiangqing[1].GetAttributeValue("href", "");
                    string sym = nodexiangqing[2].GetAttributeValue("href", "");
                    string te = nodexiangqing[3].GetAttributeValue("href", "");
                    string thera = nodexiangqing[4].GetAttributeValue("href", "");
                    string compli = nodexiangqing[5].GetAttributeValue("href", "");
                    string pre = nodexiangqing[6].GetAttributeValue("href", "");
                    string die = nodexiangqing[7].GetAttributeValue("href", "");

                    //概述
                    HtmlAgilityPack.HtmlDocument docsumm = HTMLHelper.getHTMLContentByURL("http://dise.fh21.com.cn/" + summ, Encoding.UTF8);
                    HtmlNodeCollection nodesumm = HTMLHelper.getHTMLNodeByXpath("//ul[@class='detailc']", docsumm);
                    //HtmlNodeCollection nodesumm = HTMLHelper.getHTMLNodeByXpath("//div[@class='para']", docsumm);
                    if (nodesumm != null)
                    {
                        summarize = nodesumm[0].InnerText.Trim().Replace("\n", "").Replace(" ", "").Replace("-", "");
                        dao.summ(summarize, urlList[i]);
                    }
                    //病因
                    HtmlAgilityPack.HtmlDocument docpath = HTMLHelper.getHTMLContentByURL("http://dise.fh21.com.cn/" + path, Encoding.UTF8);
                    HtmlNodeCollection nodepath = HTMLHelper.getHTMLNodeByXpath("//ul[@class='detailc']", docpath);
                    if (nodepath != null)
                    {
                        pathogeny = nodepath[0].InnerText.Trim().Replace("\n", "").Replace(" ", "").Replace("-", "");
                        dao.path(pathogeny, urlList[i]);
                    }
                    //症状 
                    HtmlAgilityPack.HtmlDocument docsym = HTMLHelper.getHTMLContentByURL("http://dise.fh21.com.cn/" + sym, Encoding.UTF8);
                    HtmlNodeCollection nodesym = HTMLHelper.getHTMLNodeByXpath("//ul[@class='detailc']", docsym);
                    if (nodesym != null)
                    {
                        symptom = nodesym[0].InnerText.Trim().Replace("\n", "").Replace(" ", "").Replace("-", "");
                        dao.sym(symptom, urlList[i]);
                    }
                    //检查
                    HtmlAgilityPack.HtmlDocument docte = HTMLHelper.getHTMLContentByURL("http://dise.fh21.com.cn/" + te, Encoding.UTF8);
                    HtmlNodeCollection nodete = HTMLHelper.getHTMLNodeByXpath("//ul[@class='detailc']", docte);
                    if (nodete != null)
                    {
                        test = nodete[0].InnerText.Trim().Replace("\n", "").Replace(" ", "").Replace("-", "");
                        dao.te(test, urlList[i]);
                    }

                    //治疗
                    HtmlAgilityPack.HtmlDocument docthera = HTMLHelper.getHTMLContentByURL("http://dise.fh21.com.cn/" + thera, Encoding.UTF8);
                    HtmlNodeCollection nodethera = HTMLHelper.getHTMLNodeByXpath("//ul[@class='detailc']", docthera);
                    if (nodethera != null)
                    {
                        therapies = nodethera[0].InnerText.Trim().Replace("\n", "").Replace(" ", "").Replace("-", "");
                        dao.thera(therapies, urlList[i]);
                    }
                    //并发症
                    HtmlAgilityPack.HtmlDocument doccompli = HTMLHelper.getHTMLContentByURL("http://dise.fh21.com.cn/" + compli, Encoding.UTF8);
                    HtmlNodeCollection nodecompli = HTMLHelper.getHTMLNodeByXpath("//ul[@class='detailc']", doccompli);
                    if (nodecompli != null)
                    {
                        complication = nodecompli[0].InnerText.Trim().Replace("\n", "").Replace(" ", "").Replace("-", "");
                        dao.compli(complication, urlList[i]);
                    }

                    //预防
                    HtmlAgilityPack.HtmlDocument docpre = HTMLHelper.getHTMLContentByURL("http://dise.fh21.com.cn/" + pre, Encoding.UTF8);
                    HtmlNodeCollection nodepre = HTMLHelper.getHTMLNodeByXpath("//ul[@class='detailc']", docpre);
                    if (nodepre != null)
                    {
                        prevent = nodepre[0].InnerText.Trim().Replace("\n", "").Replace(" ", "").Replace("-", "");
                        dao.pre(prevent, urlList[i]);
                    }

                    //饮食
                    HtmlAgilityPack.HtmlDocument docdie = HTMLHelper.getHTMLContentByURL("http://dise.fh21.com.cn/" + die, Encoding.UTF8);
                    HtmlNodeCollection nodedie = HTMLHelper.getHTMLNodeByXpath("//ul[@class='detailc']", docdie);
                    if (nodedie != null)
                    {

                        diet = nodedie[0].InnerText.Trim().Replace("\n", "").Replace(" ", "").Replace("-", "");
                        dao.die(diet, urlList[i]);
                    }

                }
                //相关疾病
                HtmlNodeCollection noderelate = HTMLHelper.getHTMLNodeByXpath("//div[@class='dise04']//ul//a", document);

                if (noderelate != null)
                {
                    if (noderelate.Count == 1)
                    {
                        relateddisease = noderelate[0].InnerText;
                    }
                    else
                    {
                        for (int j = 0; j < noderelate.Count - 1; j++)
                        {
                            relateddisease += noderelate[j].InnerText + "、";
                        }

                        relateddisease += noderelate[noderelate.Count - 1].InnerText;
                    }
                    dao.relate(relateddisease, urlList[i]);
                }

                //就医小贴士
                HtmlNodeCollection nodebodypart = HTMLHelper.getHTMLNodeByXpath("//div[@class='dise03']//dl//dd", document);
                if (nodebodypart != null)
                {
                    bodyparts = nodebodypart[0].InnerText;
                    dao.bodyp(bodyparts, urlList[i]);

                    department = nodebodypart[1].InnerText;
                    dao.depart(department, urlList[i]);

                    typical = nodebodypart[2].InnerText;
                    dao.typical(typical, urlList[i]);

                    item = nodebodypart[3].InnerText;
                    dao.test(item, urlList[i]);

                    infectivity = nodebodypart[4].InnerText;
                    dao.infect(infectivity, urlList[i]);

                    population = nodebodypart[5].InnerText;
                    dao.popul(population, urlList[i]);
                }

                //             dao.savediseaseall(summarize, pathogeny, symptom, test, therapies, complication, prevent, diet, relateddisease, bodyparts, department, typical, item, infectivity, population, urlList[i]);

            }
        }
    }
}
