# Supplementary material for: A knowledge graph based question answering method for medical domain
Source: PeerJ Comput Sci. 2021 Sep 1;7:e667. doi: 10.7717/peerj-cs.667 (PMC8444078; doi:10.7717/peerj-cs.667)
Supplement: Supplemental Information 1 [file peerj-cs-07-667-s001.zip › YFDYFKnowledgeDiscovery/Spider/feihuadisease/feihuadisease.Designer.cs]

namespace YFDYFKnowledgeDiscovery.Spider
{
    partial class feihuadisease
    {
        /// <summary>
        /// Required designer variable.
        /// </summary>
        private System.ComponentModel.IContainer components = null;

        /// <summary>
        /// Clean up any resources being used.
        /// </summary>
        /// <param name="disposing">true if managed resources should be disposed; otherwise, false.</param>
        protected override void Dispose(bool disposing)
        {
            if (disposing && (components != null))
            {
                components.Dispose();
            }
            base.Dispose(disposing);
        }

        #region Windows Form Designer generated code

        /// <summary>
        /// Required method for Designer support - do not modify
        /// the contents of this method with the code editor.
        /// </summary>
        private void InitializeComponent()
        {
            this.content = new System.Windows.Forms.TextBox();
            this.button1 = new System.Windows.Forms.Button();
            this.button2 = new System.Windows.Forms.Button();
            this.button3 = new System.Windows.Forms.Button();
            this.savequestionurl = new System.Windows.Forms.Button();
            this.getquestionurl = new System.Windows.Forms.Button();
            this.paqu = new System.Windows.Forms.Button();
            this.SuspendLayout();
            // 
            // content
            // 
            this.content.Location = new System.Drawing.Point(3, 111);
            this.content.Multiline = true;
            this.content.Name = "content";
            this.content.ScrollBars = System.Windows.Forms.ScrollBars.Vertical;
            this.content.Size = new System.Drawing.Size(682, 310);
            this.content.TabIndex = 14;
            // 
            // button1
            // 
            this.button1.Location = new System.Drawing.Point(12, 12);
            this.button1.Name = "button1";
            this.button1.Size = new System.Drawing.Size(664, 23);
            this.button1.TabIndex = 15;
            this.button1.Text = "存取所有疾病网址";
            this.button1.UseVisualStyleBackColor = true;
            this.button1.Click += new System.EventHandler(this.button1_Click);
            // 
            // button2
            // 
            this.button2.Location = new System.Drawing.Point(12, 53);
            this.button2.Name = "button2";
            this.button2.Size = new System.Drawing.Size(307, 23);
            this.button2.TabIndex = 16;
            this.button2.Text = "获取疾病网址";
            this.button2.UseVisualStyleBackColor = true;
            this.button2.Click += new System.EventHandler(this.button2_Click);
            // 
            // button3
            // 
            this.button3.Location = new System.Drawing.Point(376, 53);
            this.button3.Name = "button3";
            this.button3.Size = new System.Drawing.Size(300, 23);
            this.button3.TabIndex = 17;
            this.button3.Text = "开始爬取疾病信息";
            this.button3.UseVisualStyleBackColor = true;
            this.button3.Click += new System.EventHandler(this.button3_Click);
            // 
            // savequestionurl
            // 
            this.savequestionurl.Location = new System.Drawing.Point(12, 82);
            this.savequestionurl.Name = "savequestionurl";
            this.savequestionurl.Size = new System.Drawing.Size(139, 23);
            this.savequestionurl.TabIndex = 18;
            this.savequestionurl.Text = "存取所有问题网址";
            this.savequestionurl.UseVisualStyleBackColor = true;
            this.savequestionurl.Click += new System.EventHandler(this.savequestionurl_Click);
            // 
            // getquestionurl
            // 
            this.getquestionurl.Location = new System.Drawing.Point(167, 82);
            this.getquestionurl.Name = "getquestionurl";
            this.getquestionurl.Size = new System.Drawing.Size(152, 23);
            this.getquestionurl.TabIndex = 19;
            this.getquestionurl.Text = "获取问题网址";
            this.getquestionurl.UseVisualStyleBackColor = true;
            this.getquestionurl.Click += new System.EventHandler(this.getquestionurl_Click);
            // 
            // paqu
            // 
            this.paqu.Location = new System.Drawing.Point(376, 82);
            this.paqu.Name = "paqu";
            this.paqu.Size = new System.Drawing.Size(300, 23);
            this.paqu.TabIndex = 20;
            this.paqu.Text = "开始爬取问题信息";
            this.paqu.UseVisualStyleBackColor = true;
            this.paqu.Click += new System.EventHandler(this.paqu_Click);
            // 
            // feihuadisease
            // 
            this.AutoScaleDimensions = new System.Drawing.SizeF(6F, 12F);
            this.AutoScaleMode = System.Windows.Forms.AutoScaleMode.Font;
            this.BackColor = System.Drawing.SystemColors.ActiveCaptionText;
            this.ClientSize = new System.Drawing.Size(688, 433);
            this.Controls.Add(this.paqu);
            this.Controls.Add(this.getquestionurl);
            this.Controls.Add(this.savequestionurl);
            this.Controls.Add(this.button3);
            this.Controls.Add(this.button2);
            this.Controls.Add(this.button1);
            this.Controls.Add(this.content);
            this.Name = "feihuadisease";
            this.Text = "feihuadisease";
            this.ResumeLayout(false);
            this.PerformLayout();

        }

        #endregion

        private System.Windows.Forms.TextBox content;
        private System.Windows.Forms.Button button1;
        private System.Windows.Forms.Button button2;
        private System.Windows.Forms.Button button3;
        private System.Windows.Forms.Button savequestionurl;
        private System.Windows.Forms.Button getquestionurl;
        private System.Windows.Forms.Button paqu;
    }
}
