# Supplementary material for: A knowledge graph based question answering method for medical domain
Source: PeerJ Comput Sci. 2021 Sep 1;7:e667. doi: 10.7717/peerj-cs.667 (PMC8444078; doi:10.7717/peerj-cs.667)
Supplement: Supplemental Information 1 [file peerj-cs-07-667-s001.zip › YFDYFKnowledgeDiscovery/Spider/feihuagood/feihuagood.cs]

using System;
using System.Collections.Generic;
using System.ComponentModel;
using System.Data;
using System.Drawing;
using System.Linq;
using System.Text;
using System.Threading.Tasks;
using System.Windows.Forms;
using HtmlAgilityPack;
using System.Data.SqlClient;
using System.Data;
using YFDYFKnowledgeDiscovery.Common;

namespace YFDYFKnowledgeDiscovery.Spider
{
    public partial class feihuagood : Form
    {
        static SqlConnection conn = DBHelper.getConnection();
        Dao.feihuajiankang dao = new Dao.feihuajiankang();
        List<String> urlList = new List<string>();

        public feihuagood()
        {
            InitializeComponent();
        }

        private void button1_Click(object sender, EventArgs e)
        {
            string name=null;
            string url=null;

            //按拼音获取药品
            //先获取26个字母分类网址
  /*          HtmlAgilityPack.HtmlDocument document = HTMLHelper.getHTMLContentByURL("http://ypk.fh21.com.cn/listpy-1-1-a-1.html", Encoding.UTF8);
            HtmlNodeCollection node = HTMLHelper.getHTMLNodeByXpath("//div[@class='submenu02']//a", document);
            for (int i = 1; i < node.Count; i++)
            {
                string nodeurl = node[i].GetAttributeValue("href","");
                HtmlAgilityPack.HtmlDocument doc = HTMLHelper.getHTMLContentByURL("http://ypk.fh21.com.cn" + nodeurl, Encoding.UTF8);

                //获取页数
                HtmlNodeCollection nodepage = HTMLHelper.getHTMLNodeByXpath("//div[@class='pageStyle']//p//a", doc);
                string baseurl1 = nodepage[0].GetAttributeValue("href","");
                string baseurl = baseurl1.Substring(0,14);
                int pagecount = int.Parse(nodepage[nodepage.Count - 1].InnerText);
                for (int j = 1; j < pagecount+1; j++)
                {
                    //获取每一页的药品
                    HtmlAgilityPack.HtmlDocument docgood = HTMLHelper.getHTMLContentByURL("http://ypk.fh21.com.cn" + baseurl + j.ToString() + ".html", Encoding.Default);
                    HtmlNodeCollection nodegood = HTMLHelper.getHTMLNodeByXpath("//dl[@class='catalog04b']//dd[@class='catalog04b1']//ul//h2//a", docgood);
                    if (nodegood != null)
                    {                      
                        for (int n = 0; n < nodegood.Count; n++)
                        {
                            name = nodegood[n].InnerText;
                            url = "http://ypk.fh21.com.cn" + nodegood[n].GetAttributeValue("href", "");
                       
                            dao.savegoodurl(name, url);
                        }
                    }
                        
                }
            }
   */
            HtmlAgilityPack.HtmlDocument document = HTMLHelper.getHTMLContentByURL("http://ypk.fh21.com.cn/listpy-3-1-a-1.html", Encoding.Default);
            HtmlNodeCollection node = HTMLHelper.getHTMLNodeByXpath("//div[@class='submenu02']//a", document);
            for (int i = 0; i < node.Count; i++)
            {
                string nodeurl = node[i].GetAttributeValue("href", "");
                HtmlAgilityPack.HtmlDocument doc = HTMLHelper.getHTMLContentByURL("http://ypk.fh21.com.cn" + nodeurl, Encoding.UTF8);

                //获取页数
                HtmlNodeCollection nodepage = HTMLHelper.getHTMLNodeByXpath("//div[@class='pageStyle']//p//a", doc);
                if (nodepage != null)
                {
                    string baseurl1 = nodepage[0].GetAttributeValue("href", "");
                    string baseurl = baseurl1.Substring(0, 14);
                    int pagecount = int.Parse(nodepage[nodepage.Count - 1].InnerText);
                    for (int j = 1; j < pagecount + 1; j++)
                    {
                        //获取每一页的药品
                        HtmlAgilityPack.HtmlDocument docgood = HTMLHelper.getHTMLContentByURL("http://ypk.fh21.com.cn" + baseurl + j.ToString() + ".html", Encoding.Default);
                        HtmlNodeCollection nodegood = HTMLHelper.getHTMLNodeByXpath("//dl[@class='catalog04b']//dd[@class='catalog04b1']//ul//h2//a", docgood);
                        if (nodegood != null)
                        {
                            for (int n = 0; n < nodegood.Count; n++)
                            {
                                name = nodegood[n].InnerText;
                                url = "http://ypk.fh21.com.cn" + nodegood[n].GetAttributeValue("href", "");

                                dao.savegoodurl(name, url);
                            }
                        }

                    }
                }
                else
                {
                    
                    HtmlNodeCollection nodegood = HTMLHelper.getHTMLNodeByXpath("//dl[@class='catalog04b']//dd[@class='catalog04b1']//ul//h2//a", doc);
                    if (nodegood != null)
                    {
                        for (int n = 0; n < nodegood.Count; n++)
                        {
                            name = nodegood[n].InnerText;
                            url = "http://ypk.fh21.com.cn" + nodegood[n].GetAttributeValue("href", "");

                            dao.savegoodurl(name, url);
                        }
                    }
                }
            }
            MessageBox.Show("结束");
        }

        private void getgoodurl_Click(object sender, EventArgs e)
        {
            urlList = dao.getgoodurl();
            int s = urlList.Count;
            if (urlList != null && urlList.Count != 0)
            {
                content.Text = "地址获取成功" + s;
            }
            else
            {
                content.Text = "地址获取失败";
            }
        }

        private void getall_Click(object sender, EventArgs e)
        {
            string commonname = null;
            string englishname = null;
            string disease = null;
            string indication = null;
            string usage = null;
            string contraindication = null;
            string adversereactions = null;
            string attention = null;
            string specialpopulations = null;
            string interreaction = null;
            string pharmacology = null;
            string component = null;
            string validity = null;
            string enterprise = null;
            string size = null;
            string comment = null;
            string contrast = null;
            string similar = null;
            string number = null;
            int j=0;
            int k=0;
            int m=0;
            for(int i=0;i<urlList.Count;i++)
            {
                
                HtmlAgilityPack.HtmlDocument document = HTMLHelper.getHTMLContentByURL(urlList[i], Encoding.Default);
                
                //获取批准文号
                HtmlNodeCollection nodenumber = HTMLHelper.getHTMLNodeByXpath("//div[@class='block33b']//dl//dt", document);
                HtmlNodeCollection nodenumber1 = HTMLHelper.getHTMLNodeByXpath("//div[@class='block33b']//dl//dd", document);

                if (nodenumber != null && nodenumber1 != null)
                {
                    for (j = 0; j < nodenumber.Count; j++)
                    {
                        if (nodenumber[j].InnerText.Contains("批准文号"))
                        {
                            number = nodenumber1[j].InnerText;
                        }
                    }
                }

                //获取说明书所有信息
                HtmlNodeCollection nodeurl = HTMLHelper.getHTMLNodeByXpath("//ul[@class='submenu01c']//li//a", document);
                if (nodeurl != null)
                {
                    for(j=0;j<nodeurl.Count;j++)
                        if (nodeurl[j].InnerText.Contains("说明书"))
                        {
                           string shuourl = nodeurl[j].GetAttributeValue("href", "");
                           HtmlAgilityPack.HtmlDocument docshuo = HTMLHelper.getHTMLContentByURL("http://ypk.fh21.com.cn" + shuourl, Encoding.Default);
                           
                            //所有信息
                           HtmlNodeCollection nodeall = HTMLHelper.getHTMLNodeByXpath("//div[@class='block25']//ul[@class='block25_right']//dl//dd", docshuo);
                           if (nodeall.Count == 14)
                           {
                               string nameall = nodeall[0].InnerText.Trim().Replace("\n", "");
                               string[] str = nameall.Split(new char[] {'：'});
                               if (str.Length == 3)
                               {
                                   commonname = str[2];
                               }
                               else if (str.Length == 4)
                               {
                                   commonname = str[2].Replace("英文名称", "").Replace(" ", "");
                                   englishname = str[3];
                               }

                               disease = nodeall[1].InnerText.Trim().Replace("\n", "").Replace(" ", "").Replace("\t", "");
                               indication = nodeall[2].InnerText.Trim().Replace("\n", "").Replace(" ", "");
                               usage = nodeall[3].InnerText.Trim().Replace("\n", "").Replace(" ", "");
                               contraindication = nodeall[4].InnerText.Trim().Replace("\n", "").Replace(" ", "");
                               adversereactions = nodeall[5].InnerText.Trim().Replace("\n", "").Replace(" ", "");
                               attention = nodeall[6].InnerText.Trim().Replace("\n", "").Replace(" ", "");
                               specialpopulations = nodeall[7].InnerText.Trim().Replace("\n", "").Replace(" ", "");
                               interreaction = nodeall[8].InnerText.Trim().Replace("\n", "").Replace(" ", "");
                               pharmacology = nodeall[9].InnerText.Trim().Replace("\n", "").Replace(" ", "");
                               component = nodeall[10].InnerText.Trim().Replace("\n", "").Replace(" ", "");
                               validity = nodeall[11].InnerText.Trim().Replace("\n", "").Replace(" ", "");
                               enterprise = nodeall[12].InnerText.Trim().Replace("\n", "").Replace(" ", "");
                               size = nodeall[13].InnerText.Trim().Replace("\n", "").Replace(" ", "");
                           }
                            
                        }
                        else if (nodeurl[j].InnerText.Contains("点评"))
                        {
                            string comurl = nodeurl[j].GetAttributeValue("href", "");
                            string[] str1 = comurl.Split(new char[] {'.'});
                            string basecomurl = str1[0].Substring(0, str1[0].Length - 1);
                            HtmlAgilityPack.HtmlDocument doccom = HTMLHelper.getHTMLContentByURL("http://ypk.fh21.com.cn" +comurl, Encoding.Default);
                            HtmlNodeCollection nodecompage = HTMLHelper.getHTMLNodeByXpath("//div[@class='pageStyle']//p//a", doccom);
                            HtmlNodeCollection nodecomdiyi=HTMLHelper.getHTMLNodeByXpath("//div[@class='ypk_remark']//ul[@class='ypk_remark01 share_content']",doccom);
                            
                            if (nodecompage != null)
                            {
                                int pagecount = int.Parse(nodecompage[nodecompage.Count - 1].InnerText);
                                for (k = 1; k < pagecount+1; k++)
                                {
                                    HtmlAgilityPack.HtmlDocument doccompage = HTMLHelper.getHTMLContentByURL("http://ypk.fh21.com.cn" + basecomurl + k.ToString() + ".html", Encoding.Default);
                                    HtmlNodeCollection nodecomment = HTMLHelper.getHTMLNodeByXpath("//div[@class='ypk_remark']//ul[@class='ypk_remark01 share_content']", doccompage);
                                    for (m = 0; m < nodecomment.Count; m++)
                                    {
                                        comment += nodecomment[m].InnerText.Trim().Replace("\n", "").Replace(" ", "") + "@";
                                    }
                                }
                            }
                            else if (nodecomdiyi != null)
                            {
                                for (m = 0; m < nodecomdiyi.Count; m++)
                                {
                                    comment += nodecomdiyi[m].InnerText.Trim().Replace("\n", "").Replace(" ", "") + "@";
                                }
                            }
                        }
                        else if (nodeurl[j].InnerText.Contains("比价"))
                        {
                            string conurl = nodeurl[j].GetAttributeValue("href", "");
                            HtmlAgilityPack.HtmlDocument docconurl = HTMLHelper.getHTMLContentByURL("http://ypk.fh21.com.cn" + conurl, Encoding.Default);
                            HtmlNodeCollection nodecon1 = HTMLHelper.getHTMLNodeByXpath("//div[@class='block31']//dl//dt", docconurl);
                            HtmlNodeCollection nodecon2 = HTMLHelper.getHTMLNodeByXpath("//div[@class='block31']//dl//dd", docconurl);
                            if (nodecon1 != null && nodecon2 != null)
                            {
                                for (k = 0; k < nodecon1.Count; k++)
                                {
                                    contrast += nodecon1[k].InnerText + "||" + nodecon2[4 * k + 1].InnerText + "||" + nodecon2[4 * k + 2].InnerText + "@";
                                }
                            }
                        }
                        else if (nodeurl[j].InnerText.Contains("同类药品"))
                        {
                            string similurl = nodeurl[j].GetAttributeValue("href", "");
                            HtmlAgilityPack.HtmlDocument docsimil = HTMLHelper.getHTMLContentByURL("http://ypk.fh21.com.cn" + similurl, Encoding.Default);
                            HtmlNodeCollection nodesimil = HTMLHelper.getHTMLNodeByXpath("//div[@class='catalog04']//dd[@class='catalog04b1']//ul//h2//a", docsimil);
                            if (nodesimil != null)
                            {
                                for (k = 0; k < nodesimil.Count; k++)
                                {
                                    similar += nodesimil[k].InnerText + "@";
                                }
                            }
                            
                        }
                }
                //dao.savegood(commonname, englishname, disease, indication, usage, contraindication, adversereactions, attention, 
                //specialpopulations, interreaction, pharmacology, component, validity, enterprise, size, comment, contrast, similar, number, urlList[i]);
                dao.savecommonname(commonname, urlList[i]);
                dao.saveenglishname(englishname, urlList[i]);
                dao.savedisease(disease, urlList[i]);
                dao.saveindication(indication, urlList[i]);
                dao.saveusage(usage, urlList[i]);
                dao.savecontraindication(contraindication, urlList[i]);
                dao.saveadversereactions(adversereactions, urlList[i]);
                dao.saveattention(attention, urlList[i]);
                dao.savespecialpopulations(specialpopulations, urlList[i]);
                dao.saveinterreaction(interreaction, urlList[i]);
                dao.savepharmacology(pharmacology, urlList[i]);
                dao.savecomponent(component, urlList[i]);
                dao.savevalidity(validity, urlList[i]);
                dao.saveenterprise(enterprise, urlList[i]);
                dao.savesize(size, urlList[i]);
                dao.savecomment(comment, urlList[i]);
                dao.savecontrast(contrast, urlList[i]);
                dao.savesimilar(similar, urlList[i]);
                dao.savenumber(number, urlList[i]);
            }
        }

    }
}
