# Supplementary material for: A knowledge graph based question answering method for medical domain
Source: PeerJ Comput Sci. 2021 Sep 1;7:e667. doi: 10.7717/peerj-cs.667 (PMC8444078; doi:10.7717/peerj-cs.667)
Supplement: Supplemental Information 1 [file peerj-cs-07-667-s001.zip › YFDYFKnowledgeDiscovery/Spider/feihuagood/feihuagood.Designer.cs]

namespace YFDYFKnowledgeDiscovery.Spider
{
    partial class feihuagood
    {
        /// <summary>
        /// Required designer variable.
        /// </summary>
        private System.ComponentModel.IContainer components = null;

        /// <summary>
        /// Clean up any resources being used.
        /// </summary>
        /// <param name="disposing">true if managed resources should be disposed; otherwise, false.</param>
        protected override void Dispose(bool disposing)
        {
            if (disposing && (components != null))
            {
                components.Dispose();
            }
            base.Dispose(disposing);
        }

        #region Windows Form Designer generated code

        /// <summary>
        /// Required method for Designer support - do not modify
        /// the contents of this method with the code editor.
        /// </summary>
        private void InitializeComponent()
        {
            this.button1 = new System.Windows.Forms.Button();
            this.getgoodurl = new System.Windows.Forms.Button();
            this.getall = new System.Windows.Forms.Button();
            this.content = new System.Windows.Forms.TextBox();
            this.SuspendLayout();
            // 
            // button1
            // 
            this.button1.Location = new System.Drawing.Point(12, 12);
            this.button1.Name = "button1";
            this.button1.Size = new System.Drawing.Size(664, 27);
            this.button1.TabIndex = 16;
            this.button1.Text = "存取所有药品网址";
            this.button1.UseVisualStyleBackColor = true;
            this.button1.Click += new System.EventHandler(this.button1_Click);
            // 
            // getgoodurl
            // 
            this.getgoodurl.Location = new System.Drawing.Point(12, 61);
            this.getgoodurl.Name = "getgoodurl";
            this.getgoodurl.Size = new System.Drawing.Size(307, 23);
            this.getgoodurl.TabIndex = 17;
            this.getgoodurl.Text = "获取药品网址";
            this.getgoodurl.UseVisualStyleBackColor = true;
            this.getgoodurl.Click += new System.EventHandler(this.getgoodurl_Click);
            // 
            // getall
            // 
            this.getall.Location = new System.Drawing.Point(369, 61);
            this.getall.Name = "getall";
            this.getall.Size = new System.Drawing.Size(307, 23);
            this.getall.TabIndex = 18;
            this.getall.Text = "开始爬取";
            this.getall.UseVisualStyleBackColor = true;
            this.getall.Click += new System.EventHandler(this.getall_Click);
            // 
            // content
            // 
            this.content.Location = new System.Drawing.Point(3, 107);
            this.content.Multiline = true;
            this.content.Name = "content";
            this.content.ScrollBars = System.Windows.Forms.ScrollBars.Vertical;
            this.content.Size = new System.Drawing.Size(682, 313);
            this.content.TabIndex = 19;
            // 
            // feihuagood
            // 
            this.AutoScaleDimensions = new System.Drawing.SizeF(6F, 12F);
            this.AutoScaleMode = System.Windows.Forms.AutoScaleMode.Font;
            this.BackColor = System.Drawing.SystemColors.ActiveCaptionText;
            this.ClientSize = new System.Drawing.Size(688, 432);
            this.Controls.Add(this.content);
            this.Controls.Add(this.getall);
            this.Controls.Add(this.getgoodurl);
            this.Controls.Add(this.button1);
            this.Name = "feihuagood";
            this.Text = "feihuagood";
            this.ResumeLayout(false);
            this.PerformLayout();

        }

        #endregion

        private System.Windows.Forms.Button button1;
        private System.Windows.Forms.Button getgoodurl;
        private System.Windows.Forms.Button getall;
        private System.Windows.Forms.TextBox content;
    }
}
