# Supplementary material for: A knowledge graph based question answering method for medical domain
Source: PeerJ Comput Sci. 2021 Sep 1;7:e667. doi: 10.7717/peerj-cs.667 (PMC8444078; doi:10.7717/peerj-cs.667)
Supplement: Supplemental Information 1 [file peerj-cs-07-667-s001.zip › YFDYFKnowledgeDiscovery/Spider/feihuajiankang/feihuajiankang.Designer.cs]

namespace YFDYFKnowledgeDiscovery.Spider
{
    partial class feihuajiankang
    {
        /// <summary>
        /// Required designer variable.
        /// </summary>
        private System.ComponentModel.IContainer components = null;

        /// <summary>
        /// Clean up any resources being used.
        /// </summary>
        /// <param name="disposing">true if managed resources should be disposed; otherwise, false.</param>
        protected override void Dispose(bool disposing)
        {
            if (disposing && (components != null))
            {
                components.Dispose();
            }
            base.Dispose(disposing);
        }

        #region Windows Form Designer generated code

        /// <summary>
        /// Required method for Designer support - do not modify
        /// the contents of this method with the code editor.
        /// </summary>
        private void InitializeComponent()
        {
            this.button1 = new System.Windows.Forms.Button();
            this.button2 = new System.Windows.Forms.Button();
            this.button3 = new System.Windows.Forms.Button();
            this.textBox1 = new System.Windows.Forms.TextBox();
            this.textBox2 = new System.Windows.Forms.TextBox();
            this.content = new System.Windows.Forms.TextBox();
            this.button5 = new System.Windows.Forms.Button();
            this.button6 = new System.Windows.Forms.Button();
            this.button4 = new System.Windows.Forms.Button();
            this.button7 = new System.Windows.Forms.Button();
            this.SuspendLayout();
            // 
            // button1
            // 
            this.button1.Location = new System.Drawing.Point(12, 12);
            this.button1.Name = "button1";
            this.button1.Size = new System.Drawing.Size(306, 23);
            this.button1.TabIndex = 0;
            this.button1.Text = "存储飞华健康网页面地址库";
            this.button1.UseVisualStyleBackColor = true;
            this.button1.Click += new System.EventHandler(this.button1_Click);
            // 
            // button2
            // 
            this.button2.Location = new System.Drawing.Point(12, 54);
            this.button2.Name = "button2";
            this.button2.Size = new System.Drawing.Size(165, 23);
            this.button2.TabIndex = 1;
            this.button2.Text = "获取飞华健康网页面地址列表";
            this.button2.UseVisualStyleBackColor = true;
            this.button2.Click += new System.EventHandler(this.button2_Click);
            // 
            // button3
            // 
            this.button3.Location = new System.Drawing.Point(204, 54);
            this.button3.Name = "button3";
            this.button3.Size = new System.Drawing.Size(114, 23);
            this.button3.TabIndex = 2;
            this.button3.Text = "开始爬取";
            this.button3.UseVisualStyleBackColor = true;
            this.button3.Click += new System.EventHandler(this.button3_Click);
            // 
            // textBox1
            // 
            this.textBox1.Location = new System.Drawing.Point(12, 83);
            this.textBox1.Name = "textBox1";
            this.textBox1.Size = new System.Drawing.Size(401, 21);
            this.textBox1.TabIndex = 3;
            this.textBox1.TextChanged += new System.EventHandler(this.textBox1_TextChanged);
            // 
            // textBox2
            // 
            this.textBox2.Location = new System.Drawing.Point(431, 83);
            this.textBox2.Name = "textBox2";
            this.textBox2.Size = new System.Drawing.Size(245, 21);
            this.textBox2.TabIndex = 4;
            // 
            // content
            // 
            this.content.Location = new System.Drawing.Point(3, 127);
            this.content.Multiline = true;
            this.content.Name = "content";
            this.content.ScrollBars = System.Windows.Forms.ScrollBars.Vertical;
            this.content.Size = new System.Drawing.Size(682, 310);
            this.content.TabIndex = 13;
            // 
            // button5
            // 
            this.button5.Location = new System.Drawing.Point(347, 12);
            this.button5.Name = "button5";
            this.button5.Size = new System.Drawing.Size(202, 23);
            this.button5.TabIndex = 15;
            this.button5.Text = "获取问题页面地址列";
            this.button5.UseVisualStyleBackColor = true;
            this.button5.Click += new System.EventHandler(this.button5_Click);
            // 
            // button6
            // 
            this.button6.Location = new System.Drawing.Point(571, 12);
            this.button6.Name = "button6";
            this.button6.Size = new System.Drawing.Size(105, 23);
            this.button6.TabIndex = 16;
            this.button6.Text = "开始爬取";
            this.button6.UseVisualStyleBackColor = true;
            this.button6.Click += new System.EventHandler(this.button6_Click);
            // 
            // button4
            // 
            this.button4.Location = new System.Drawing.Point(571, 54);
            this.button4.Name = "button4";
            this.button4.Size = new System.Drawing.Size(105, 23);
            this.button4.TabIndex = 17;
            this.button4.Text = "爬取就诊指南信息";
            this.button4.UseVisualStyleBackColor = true;
            this.button4.Click += new System.EventHandler(this.button4_Click);
            // 
            // button7
            // 
            this.button7.Location = new System.Drawing.Point(347, 54);
            this.button7.Name = "button7";
            this.button7.Size = new System.Drawing.Size(202, 23);
            this.button7.TabIndex = 18;
            this.button7.Text = "获取症状网址";
            this.button7.UseVisualStyleBackColor = true;
            this.button7.Click += new System.EventHandler(this.button7_Click);
            // 
            // feihuajiankang
            // 
            this.AutoScaleDimensions = new System.Drawing.SizeF(6F, 12F);
            this.AutoScaleMode = System.Windows.Forms.AutoScaleMode.Font;
            this.BackColor = System.Drawing.SystemColors.ActiveCaptionText;
            this.ClientSize = new System.Drawing.Size(688, 440);
            this.Controls.Add(this.button7);
            this.Controls.Add(this.button4);
            this.Controls.Add(this.button6);
            this.Controls.Add(this.button5);
            this.Controls.Add(this.content);
            this.Controls.Add(this.textBox2);
            this.Controls.Add(this.textBox1);
            this.Controls.Add(this.button3);
            this.Controls.Add(this.button2);
            this.Controls.Add(this.button1);
            this.Name = "feihuajiankang";
            this.Text = "feihuajiankang";
            this.ResumeLayout(false);
            this.PerformLayout();

        }

        #endregion

        private System.Windows.Forms.Button button1;
        private System.Windows.Forms.Button button2;
        private System.Windows.Forms.Button button3;
        private System.Windows.Forms.TextBox textBox1;
        private System.Windows.Forms.TextBox textBox2;
        private System.Windows.Forms.TextBox content;
        private System.Windows.Forms.Button button5;
        private System.Windows.Forms.Button button6;
        private System.Windows.Forms.Button button4;
        private System.Windows.Forms.Button button7;
    }
}
