# Supplementary material for: A knowledge graph based question answering method for medical domain
Source: PeerJ Comput Sci. 2021 Sep 1;7:e667. doi: 10.7717/peerj-cs.667 (PMC8444078; doi:10.7717/peerj-cs.667)
Supplement: Supplemental Information 1 [file peerj-cs-07-667-s001.zip › YFDYFKnowledgeDiscovery/Spider/JD/JDForm.Designer.cs]

namespace YFDYFKnowledgeDiscovery.Spider.JD
{
    partial class JDForm
    {
        /// <summary>
        /// Required designer variable.
        /// </summary>
        private System.ComponentModel.IContainer components = null;

        /// <summary>
        /// Clean up any resources being used.
        /// </summary>
        /// <param name="disposing">true if managed resources should be disposed; otherwise, false.</param>
        protected override void Dispose(bool disposing)
        {
            if (disposing && (components != null))
            {
                components.Dispose();
            }
            base.Dispose(disposing);
        }

        #region Windows Form Designer generated code

        /// <summary>
        /// Required method for Designer support - do not modify
        /// the contents of this method with the code editor.
        /// </summary>
        private void InitializeComponent()
        {
            this.button_JD = new System.Windows.Forms.Button();
            this.content = new System.Windows.Forms.TextBox();
            this.button1 = new System.Windows.Forms.Button();
            this.eventLog1 = new System.Diagnostics.EventLog();
            ((System.ComponentModel.ISupportInitialize)(this.eventLog1)).BeginInit();
            this.SuspendLayout();
            // 
            // button_JD
            // 
            this.button_JD.Location = new System.Drawing.Point(606, 26);
            this.button_JD.Name = "button_JD";
            this.button_JD.Size = new System.Drawing.Size(86, 23);
            this.button_JD.TabIndex = 1;
            this.button_JD.Text = "获取京东评论";
            this.button_JD.UseVisualStyleBackColor = true;
            this.button_JD.Click += new System.EventHandler(this.button_JD_Click);
            // 
            // content
            // 
            this.content.Location = new System.Drawing.Point(-1, 82);
            this.content.Multiline = true;
            this.content.Name = "content";
            this.content.ScrollBars = System.Windows.Forms.ScrollBars.Vertical;
            this.content.Size = new System.Drawing.Size(701, 179);
            this.content.TabIndex = 26;
            // 
            // button1
            // 
            this.button1.Location = new System.Drawing.Point(420, 26);
            this.button1.Name = "button1";
            this.button1.Size = new System.Drawing.Size(143, 23);
            this.button1.TabIndex = 27;
            this.button1.Text = "获取京东商品列表";
            this.button1.UseVisualStyleBackColor = true;
            this.button1.Click += new System.EventHandler(this.button1_Click);
            // 
            // eventLog1
            // 
            this.eventLog1.SynchronizingObject = this;
            // 
            // JDForm
            // 
            this.AutoScaleDimensions = new System.Drawing.SizeF(6F, 12F);
            this.AutoScaleMode = System.Windows.Forms.AutoScaleMode.Font;
            this.ClientSize = new System.Drawing.Size(712, 310);
            this.Controls.Add(this.button1);
            this.Controls.Add(this.content);
            this.Controls.Add(this.button_JD);
            this.Name = "JDForm";
            this.Text = "JDForm";
            ((System.ComponentModel.ISupportInitialize)(this.eventLog1)).EndInit();
            this.ResumeLayout(false);
            this.PerformLayout();

        }

        #endregion

        private System.Windows.Forms.Button button_JD;
        private System.Windows.Forms.TextBox content;
        private System.Windows.Forms.Button button1;
        private System.Diagnostics.EventLog eventLog1;
    }
}
