# Supplementary material for: A knowledge graph based question answering method for medical domain
Source: PeerJ Comput Sci. 2021 Sep 1;7:e667. doi: 10.7717/peerj-cs.667 (PMC8444078; doi:10.7717/peerj-cs.667)
Supplement: Supplemental Information 1 [file peerj-cs-07-667-s001.zip › YFDYFKnowledgeDiscovery/Spider/jiankewang/jiankewangForm.Designer.cs]

namespace YFDYFKnowledgeDiscovery.Spider.jiankewang
{
    partial class jiankewangForm
    {
        /// <summary>
        /// Required designer variable.
        /// </summary>
        private System.ComponentModel.IContainer components = null;

        /// <summary>
        /// Clean up any resources being used.
        /// </summary>
        /// <param name="disposing">true if managed resources should be disposed; otherwise, false.</param>
        protected override void Dispose(bool disposing)
        {
            if (disposing && (components != null))
            {
                components.Dispose();
            }
            base.Dispose(disposing);
        }

        #region Windows Form Designer generated code

        /// <summary>
        /// Required method for Designer support - do not modify
        /// the contents of this method with the code editor.
        /// </summary>
        private void InitializeComponent()
        {
            this.components = new System.ComponentModel.Container();
            this.urlAddress = new System.Windows.Forms.TextBox();
            this.getProdURL = new System.Windows.Forms.Button();
            this.getProdDetail = new System.Windows.Forms.Button();
            this.timer_getDetail = new System.Windows.Forms.Timer(this.components);
            this.butto_getFromDb = new System.Windows.Forms.Button();
            this.SuspendLayout();
            // 
            // urlAddress
            // 
            this.urlAddress.Location = new System.Drawing.Point(13, 31);
            this.urlAddress.Margin = new System.Windows.Forms.Padding(4);
            this.urlAddress.Name = "urlAddress";
            this.urlAddress.Size = new System.Drawing.Size(679, 25);
            this.urlAddress.TabIndex = 16;
            // 
            // getProdURL
            // 
            this.getProdURL.Location = new System.Drawing.Point(13, 74);
            this.getProdURL.Name = "getProdURL";
            this.getProdURL.Size = new System.Drawing.Size(194, 29);
            this.getProdURL.TabIndex = 17;
            this.getProdURL.Text = "爬取商品链接";
            this.getProdURL.UseVisualStyleBackColor = true;
            this.getProdURL.Click += new System.EventHandler(this.getProdURL_Click);
            // 
            // getProdDetail
            // 
            this.getProdDetail.Location = new System.Drawing.Point(568, 74);
            this.getProdDetail.Name = "getProdDetail";
            this.getProdDetail.Size = new System.Drawing.Size(169, 29);
            this.getProdDetail.TabIndex = 18;
            this.getProdDetail.Text = "获取商品详情";
            this.getProdDetail.UseVisualStyleBackColor = true;
            this.getProdDetail.Click += new System.EventHandler(this.getProdDetail_Click);
            // 
            // timer_getDetail
            // 
            this.timer_getDetail.Interval = 1000;
            this.timer_getDetail.Tick += new System.EventHandler(this.timer_getDetail_Tick);
            // 
            // butto_getFromDb
            // 
            this.butto_getFromDb.Location = new System.Drawing.Point(247, 74);
            this.butto_getFromDb.Name = "butto_getFromDb";
            this.butto_getFromDb.Size = new System.Drawing.Size(261, 29);
            this.butto_getFromDb.TabIndex = 19;
            this.butto_getFromDb.Text = "从数据库中读取商品链接";
            this.butto_getFromDb.UseVisualStyleBackColor = true;
            this.butto_getFromDb.Click += new System.EventHandler(this.butto_getFromDb_Click);
            // 
            // jiankewangForm
            // 
            this.AutoScaleDimensions = new System.Drawing.SizeF(8F, 15F);
            this.AutoScaleMode = System.Windows.Forms.AutoScaleMode.Font;
            this.ClientSize = new System.Drawing.Size(1025, 536);
            this.Controls.Add(this.butto_getFromDb);
            this.Controls.Add(this.getProdDetail);
            this.Controls.Add(this.getProdURL);
            this.Controls.Add(this.urlAddress);
            this.Name = "jiankewangForm";
            this.Text = "jiankewangForm";
            this.ResumeLayout(false);
            this.PerformLayout();

        }

        #endregion

        private System.Windows.Forms.TextBox urlAddress;
        private System.Windows.Forms.Button getProdURL;
        private System.Windows.Forms.Button getProdDetail;
        private System.Windows.Forms.Timer timer_getDetail;
        private System.Windows.Forms.Button butto_getFromDb;
    }
}
