# Supplementary material for: A knowledge graph based question answering method for medical domain
Source: PeerJ Comput Sci. 2021 Sep 1;7:e667. doi: 10.7717/peerj-cs.667 (PMC8444078; doi:10.7717/peerj-cs.667)
Supplement: Supplemental Information 1 [file peerj-cs-07-667-s001.zip › YFDYFKnowledgeDiscovery/Spider/Malware/MalwareBehaviorsSpider.cs]

using System;
using System.Collections.Generic;
using System.Linq;
using System.Text;
using System.Web;
using HtmlAgilityPack;
using System.Data.SqlClient;
using System.Data;
using System.Threading.Tasks;
using Excel = Microsoft.Office.Interop.Excel;
using System.Reflection;
using YFDYFKnowledgeDiscovery.Common;

namespace YFDYFKnowledgeDiscovery.Spider.Malware
{
    public class MalwareBehaviorsSpider
    {
        static SqlConnection conn = DBHelper.getConnection();

        public MalwareBehaviorsSpider()
        {

        }

        public List<string> getUrlAddress()
        {
            List<string> urlList = new List<string>();
            string filePathName = "E:\\JixinZhang\\病毒网址.xlsx";
            Excel.Application xapp = new Excel.Application();
            try
            {
                Excel.Workbook xbook = xapp.Workbooks._Open(filePathName, Missing.Value, Missing.Value,
                                        Missing.Value, Missing.Value, Missing.Value, Missing.Value, Missing.Value,
                                        Missing.Value, Missing.Value, Missing.Value, Missing.Value, Missing.Value);
                Excel.Worksheet xsheet = (Excel.Worksheet)xbook.Sheets[1];
                for (int i = 1; i <= 3995; i++)
                {
                    Excel.Range rngA = xsheet.get_Range("A" + i.ToString(), Missing.Value);
                    string address = rngA.Text;
                    address = address.Trim();
                    if (address != null && address.Equals("") == false)
                    {
                        urlList.Add(address);
                    }
                }
                xapp.Workbooks.Close();
                return urlList;
            }
            catch
            {
                xapp.Workbooks.Close();
                return null;
            }
        }

        public void getBehavior(List<string> urlList)
        {
            for (int i = 0; i < urlList.Count; i++)
            {
                HtmlDocument document = HTMLHelper.getHTMLContentByURL(urlList[i], Encoding.UTF8);
                HtmlNodeCollection nodeCollection1 = HTMLHelper.getHTMLNodeByXpath("//div[@class='box']/th|//div[@class='box']/td", document);
                if (nodeCollection1 != null)
                {
                    string fileName = "";
                    string fileSize = "";
                    string MD5 = "";
                    for (int j = 0; j < nodeCollection1.Count; j++)
                    {
                        if (nodeCollection1[j].InnerText.Equals("File Name") == true)
                        {
                            fileName = nodeCollection1[j + 1].InnerText;
                        }
                        else if (nodeCollection1[j].InnerText.Equals("File Size") == true)
                        {
                            fileSize = nodeCollection1[j + 1].InnerText;
                        }
                        else if (nodeCollection1[j].InnerText.Equals("MD5") == true)
                        {
                            MD5 = nodeCollection1[j + 1].InnerText;
                        }
                    }
                }
                HtmlNodeCollection nodeCollection2 = HTMLHelper.getHTMLNodeByXpath("//tr[@class='registry']/td", document);
                if (nodeCollection2 != null)
                {
                    string time = "";
                    string API = "";
                    for (int j = 0; j < nodeCollection2.Count; j = j + 2)
                    {
                        time = nodeCollection1[j].InnerText;
                        API = nodeCollection1[j + 1].InnerText;
                    }
                }
            }
        }
    }
}
