# Supplementary material for: A knowledge graph based question answering method for medical domain
Source: PeerJ Comput Sci. 2021 Sep 1;7:e667. doi: 10.7717/peerj-cs.667 (PMC8444078; doi:10.7717/peerj-cs.667)
Supplement: Supplemental Information 1 [file peerj-cs-07-667-s001.zip › YFDYFKnowledgeDiscovery/Spider/TMall/TMallWebBrowerForm.Designer.cs]

namespace YFDYFKnowledgeDiscovery.Spider.TMall
{
    partial class TMallWebBrowerForm
    {
        /// <summary>
        /// Required designer variable.
        /// </summary>
        private System.ComponentModel.IContainer components = null;

        /// <summary>
        /// Clean up any resources being used.
        /// </summary>
        /// <param name="disposing">true if managed resources should be disposed; otherwise, false.</param>
        protected override void Dispose(bool disposing)
        {
            if (disposing && (components != null))
            {
                components.Dispose();
            }
            base.Dispose(disposing);
        }

        #region Windows Form Designer generated code

        /// <summary>
        /// Required method for Designer support - do not modify
        /// the contents of this method with the code editor.
        /// </summary>
        private void InitializeComponent()
        {
            this.components = new System.ComponentModel.Container();
            this.urlAddress = new System.Windows.Forms.TextBox();
            this.browser = new System.Windows.Forms.WebBrowser();
            this.getProductUrlButton = new System.Windows.Forms.Button();
            this.content = new System.Windows.Forms.TextBox();
            this.startButtonTrigger = new System.Windows.Forms.Timer(this.components);
            this.button_start_Detail = new System.Windows.Forms.Button();
            this.button_getComment = new System.Windows.Forms.Button();
            this.button_getUrl = new System.Windows.Forms.Button();
            this.button1 = new System.Windows.Forms.Button();
            this.SuspendLayout();
            // 
            // urlAddress
            // 
            this.urlAddress.Location = new System.Drawing.Point(12, 12);
            this.urlAddress.Name = "urlAddress";
            this.urlAddress.Size = new System.Drawing.Size(251, 21);
            this.urlAddress.TabIndex = 7;
            // 
            // browser
            // 
            this.browser.Location = new System.Drawing.Point(12, 41);
            this.browser.MinimumSize = new System.Drawing.Size(20, 20);
            this.browser.Name = "browser";
            this.browser.Size = new System.Drawing.Size(1147, 468);
            this.browser.TabIndex = 8;
            this.browser.DocumentCompleted += new System.Windows.Forms.WebBrowserDocumentCompletedEventHandler(this.browser_DocumentCompleted);
            // 
            // getProductUrlButton
            // 
            this.getProductUrlButton.Location = new System.Drawing.Point(320, 12);
            this.getProductUrlButton.Name = "getProductUrlButton";
            this.getProductUrlButton.Size = new System.Drawing.Size(103, 23);
            this.getProductUrlButton.TabIndex = 9;
            this.getProductUrlButton.Text = "爬取商品地址";
            this.getProductUrlButton.UseVisualStyleBackColor = true;
            this.getProductUrlButton.Click += new System.EventHandler(this.getProductUrlButton_Click);
            // 
            // content
            // 
            this.content.Location = new System.Drawing.Point(12, 515);
            this.content.Multiline = true;
            this.content.Name = "content";
            this.content.ScrollBars = System.Windows.Forms.ScrollBars.Vertical;
            this.content.Size = new System.Drawing.Size(1147, 60);
            this.content.TabIndex = 10;
            // 
            // startButtonTrigger
            // 
            this.startButtonTrigger.Tick += new System.EventHandler(this.startButtonTrigger_Tick);
            // 
            // button_start_Detail
            // 
            this.button_start_Detail.Enabled = false;
            this.button_start_Detail.Location = new System.Drawing.Point(580, 12);
            this.button_start_Detail.Name = "button_start_Detail";
            this.button_start_Detail.Size = new System.Drawing.Size(188, 23);
            this.button_start_Detail.TabIndex = 11;
            this.button_start_Detail.Text = "存入商品的评价数据的URL";
            this.button_start_Detail.UseVisualStyleBackColor = true;
            this.button_start_Detail.Click += new System.EventHandler(this.button_start_Detail_Click);
            // 
            // button_getComment
            // 
            this.button_getComment.Location = new System.Drawing.Point(927, 12);
            this.button_getComment.Name = "button_getComment";
            this.button_getComment.Size = new System.Drawing.Size(188, 23);
            this.button_getComment.TabIndex = 12;
            this.button_getComment.Text = "更新商品的评价数据";
            this.button_getComment.UseVisualStyleBackColor = true;
            this.button_getComment.Click += new System.EventHandler(this.button_getComment_Click);
            // 
            // button_getUrl
            // 
            this.button_getUrl.Location = new System.Drawing.Point(791, 12);
            this.button_getUrl.Name = "button_getUrl";
            this.button_getUrl.Size = new System.Drawing.Size(116, 23);
            this.button_getUrl.TabIndex = 13;
            this.button_getUrl.Text = "获取URL";
            this.button_getUrl.UseVisualStyleBackColor = true;
            this.button_getUrl.Click += new System.EventHandler(this.button_getUrl_Click);
            // 
            // button1
            // 
            this.button1.Enabled = false;
            this.button1.Location = new System.Drawing.Point(451, 12);
            this.button1.Name = "button1";
            this.button1.Size = new System.Drawing.Size(103, 23);
            this.button1.TabIndex = 14;
            this.button1.Text = "从数据库中获取商品列表";
            this.button1.UseVisualStyleBackColor = true;
            this.button1.Click += new System.EventHandler(this.button1_Click);
            // 
            // TMallWebBrowerForm
            // 
            this.AutoScaleDimensions = new System.Drawing.SizeF(6F, 12F);
            this.AutoScaleMode = System.Windows.Forms.AutoScaleMode.Font;
            this.BackColor = System.Drawing.Color.Black;
            this.ClientSize = new System.Drawing.Size(1162, 572);
            this.Controls.Add(this.button1);
            this.Controls.Add(this.button_getUrl);
            this.Controls.Add(this.button_getComment);
            this.Controls.Add(this.button_start_Detail);
            this.Controls.Add(this.content);
            this.Controls.Add(this.getProductUrlButton);
            this.Controls.Add(this.browser);
            this.Controls.Add(this.urlAddress);
            this.Name = "TMallWebBrowerForm";
            this.Text = "TMallWebBrowerForm";
            this.Load += new System.EventHandler(this.TMallWebBrowerForm_Load);
            this.ResumeLayout(false);
            this.PerformLayout();

        }

        #endregion

        private System.Windows.Forms.TextBox urlAddress;
        private System.Windows.Forms.WebBrowser browser;
        private System.Windows.Forms.Button getProductUrlButton;
        private System.Windows.Forms.TextBox content;
        private System.Windows.Forms.Timer startButtonTrigger;
        private System.Windows.Forms.Button button_start_Detail;
        private System.Windows.Forms.Button button_getComment;
        private System.Windows.Forms.Button button_getUrl;
        private System.Windows.Forms.Button button1;
    }
}
