# Supplementary material for: A knowledge graph based question answering method for medical domain
Source: PeerJ Comput Sci. 2021 Sep 1;7:e667. doi: 10.7717/peerj-cs.667 (PMC8444078; doi:10.7717/peerj-cs.667)
Supplement: Supplemental Information 1 [file peerj-cs-07-667-s001.zip › YFDYFKnowledgeDiscovery/Spider/YaoJianJu/YaoJianJu.cs]

using System;
using System.Collections.Generic;
using System.ComponentModel;
using System.Data;
using System.Drawing;
using System.Linq;
using System.Text;
using System.Threading.Tasks;
using System.Windows.Forms;

namespace YFDYFKnowledgeDiscovery.Spider.YaoJianJu
{
    public partial class YaoJianJu : Form
    {
        private int id = 1;
        Dao.YaoPin model = new Dao.YaoPin();

        public YaoJianJu()
        {
            InitializeComponent();
        }

        private void startButton_Click(object sender, EventArgs e)
        {
            Uri uri = new Uri("http://app1.sfda.gov.cn/datasearch/face3/content.jsp?tableId=25&tableName=TABLE25&tableView=国产药品&Id=" + id);
            browser.Url = uri;
            urlAddress.Text = uri.ToString();
            XPath.Text = "td[5]";
            id++;
            startButtonTrigger.Start();
        }

        private void startButtonTrigger_Tick(object sender, EventArgs e)
        {
            startButton_Click(startButton, null);
        }

        private void browser_DocumentCompleted(object sender, WebBrowserDocumentCompletedEventArgs e)
        {
            HtmlElementCollection elements = browser.Document.GetElementsByTagName("td");
            string allStr = "";
            String str = "";
            int i = 0;
            foreach (HtmlElement element in elements)
            {
                i++;
                allStr += element.InnerText + "||";
                if (i == 5)
                {
                    str = element.InnerText;
                }
            }
            content.Text = str;
            //model.saveYaoPinData(content.Text, browser.Url.ToString(), allStr);
        }
    }
}
