# Supplementary material for: A knowledge graph based question answering method for medical domain
Source: PeerJ Comput Sci. 2021 Sep 1;7:e667. doi: 10.7717/peerj-cs.667 (PMC8444078; doi:10.7717/peerj-cs.667)
Supplement: Supplemental Information 1 [file peerj-cs-07-667-s001.zip › YFDYFKnowledgeDiscovery/Spider/YaoPinTongJianKang/YaoPinTongForm.Designer.cs]

namespace YFDYFKnowledgeDiscovery.Spider.YaoPinTongJianKang
{
    partial class YaoPinTongForm
    {
        /// <summary>
        /// Required designer variable.
        /// </summary>
        private System.ComponentModel.IContainer components = null;

        /// <summary>
        /// Clean up any resources being used.
        /// </summary>
        /// <param name="disposing">true if managed resources should be disposed; otherwise, false.</param>
        protected override void Dispose(bool disposing)
        {
            if (disposing && (components != null))
            {
                components.Dispose();
            }
            base.Dispose(disposing);
        }

        #region Windows Form Designer generated code

        /// <summary>
        /// Required method for Designer support - do not modify
        /// the contents of this method with the code editor.
        /// </summary>
        private void InitializeComponent()
        {
            this.components = new System.ComponentModel.Container();
            this.button_zhongxiyao = new System.Windows.Forms.Button();
            this.startButtonTrigger = new System.Windows.Forms.Timer(this.components);
            this.content = new System.Windows.Forms.TextBox();
            this.seach_button = new System.Windows.Forms.Button();
            this.SuspendLayout();
            // 
            // button_zhongxiyao
            // 
            this.button_zhongxiyao.Location = new System.Drawing.Point(598, 25);
            this.button_zhongxiyao.Name = "button_zhongxiyao";
            this.button_zhongxiyao.Size = new System.Drawing.Size(75, 23);
            this.button_zhongxiyao.TabIndex = 0;
            this.button_zhongxiyao.Text = "获取中西药类url";
            this.button_zhongxiyao.UseVisualStyleBackColor = true;
            this.button_zhongxiyao.Click += new System.EventHandler(this.button_zhongxiyao_Click);
            // 
            // startButtonTrigger
            // 
            this.startButtonTrigger.Interval = 1000;
            this.startButtonTrigger.Tick += new System.EventHandler(this.timer_zhongxiyao_Tick);
            // 
            // content
            // 
            this.content.Location = new System.Drawing.Point(0, 67);
            this.content.Multiline = true;
            this.content.Name = "content";
            this.content.ScrollBars = System.Windows.Forms.ScrollBars.Vertical;
            this.content.Size = new System.Drawing.Size(718, 329);
            this.content.TabIndex = 25;
            // 
            // seach_button
            // 
            this.seach_button.Location = new System.Drawing.Point(471, 25);
            this.seach_button.Name = "seach_button";
            this.seach_button.Size = new System.Drawing.Size(75, 23);
            this.seach_button.TabIndex = 26;
            this.seach_button.Text = "seach爬虫";
            this.seach_button.UseVisualStyleBackColor = true;
            this.seach_button.Click += new System.EventHandler(this.seach_button_Click);
            // 
            // YaoPinTongForm
            // 
            this.AutoScaleDimensions = new System.Drawing.SizeF(6F, 12F);
            this.AutoScaleMode = System.Windows.Forms.AutoScaleMode.Font;
            this.BackColor = System.Drawing.Color.Black;
            this.ClientSize = new System.Drawing.Size(720, 398);
            this.Controls.Add(this.seach_button);
            this.Controls.Add(this.content);
            this.Controls.Add(this.button_zhongxiyao);
            this.Name = "YaoPinTongForm";
            this.Text = "YaoPinTongForm";
            this.ResumeLayout(false);
            this.PerformLayout();

        }

        #endregion

        private System.Windows.Forms.Button button_zhongxiyao;
        private System.Windows.Forms.Timer startButtonTrigger;
        private System.Windows.Forms.TextBox content;
        private System.Windows.Forms.Button seach_button;
    }
}
