# Supplementary material for: A knowledge graph based question answering method for medical domain
Source: PeerJ Comput Sci. 2021 Sep 1;7:e667. doi: 10.7717/peerj-cs.667 (PMC8444078; doi:10.7717/peerj-cs.667)
Supplement: Supplemental Information 1 [file peerj-cs-07-667-s001.zip › YFDYFKnowledgeDiscovery/Spider/yfdyf/yfdyfWebBrowerForm.Designer.cs]

namespace YFDYFKnowledgeDiscovery.Spider.yfdyf
{
    partial class yfdyfWebBrowerForm
    {
        /// <summary>
        /// Required designer variable.
        /// </summary>
        private System.ComponentModel.IContainer components = null;

        /// <summary>
        /// Clean up any resources being used.
        /// </summary>
        /// <param name="disposing">true if managed resources should be disposed; otherwise, false.</param>
        protected override void Dispose(bool disposing)
        {
            if (disposing && (components != null))
            {
                components.Dispose();
            }
            base.Dispose(disposing);
        }

        #region Windows Form Designer generated code

        /// <summary>
        /// Required method for Designer support - do not modify
        /// the contents of this method with the code editor.
        /// </summary>
        private void InitializeComponent()
        {
            this.components = new System.ComponentModel.Container();
            this.timer_getdata = new System.Windows.Forms.Timer(this.components);
            this.urlAddress = new System.Windows.Forms.TextBox();
            this.button_getUrl = new System.Windows.Forms.Button();
            this.button_getDetail = new System.Windows.Forms.Button();
            this.button_getUrlFromDB = new System.Windows.Forms.Button();
            this.webBrowser1 = new System.Windows.Forms.WebBrowser();
            this.SuspendLayout();
            // 
            // timer_getdata
            // 
            this.timer_getdata.Interval = 200000;
            this.timer_getdata.Tick += new System.EventHandler(this.timer_getdata_Tick);
            // 
            // urlAddress
            // 
            this.urlAddress.Location = new System.Drawing.Point(3, 23);
            this.urlAddress.Margin = new System.Windows.Forms.Padding(4);
            this.urlAddress.Name = "urlAddress";
            this.urlAddress.Size = new System.Drawing.Size(679, 25);
            this.urlAddress.TabIndex = 17;
            // 
            // button_getUrl
            // 
            this.button_getUrl.Location = new System.Drawing.Point(26, 81);
            this.button_getUrl.Name = "button_getUrl";
            this.button_getUrl.Size = new System.Drawing.Size(203, 31);
            this.button_getUrl.TabIndex = 18;
            this.button_getUrl.Text = "获取URL";
            this.button_getUrl.UseVisualStyleBackColor = true;
            this.button_getUrl.Click += new System.EventHandler(this.button_getUrl_Click);
            // 
            // button_getDetail
            // 
            this.button_getDetail.Location = new System.Drawing.Point(520, 81);
            this.button_getDetail.Name = "button_getDetail";
            this.button_getDetail.Size = new System.Drawing.Size(162, 31);
            this.button_getDetail.TabIndex = 19;
            this.button_getDetail.Text = "获取详情";
            this.button_getDetail.UseVisualStyleBackColor = true;
            this.button_getDetail.Click += new System.EventHandler(this.button_getDetail_Click);
            // 
            // button_getUrlFromDB
            // 
            this.button_getUrlFromDB.Location = new System.Drawing.Point(273, 81);
            this.button_getUrlFromDB.Name = "button_getUrlFromDB";
            this.button_getUrlFromDB.Size = new System.Drawing.Size(214, 31);
            this.button_getUrlFromDB.TabIndex = 20;
            this.button_getUrlFromDB.Text = "从数据库中读取商品链接";
            this.button_getUrlFromDB.UseVisualStyleBackColor = true;
            this.button_getUrlFromDB.Click += new System.EventHandler(this.button_getUrlFromDB_Click);
            // 
            // webBrowser1
            // 
            this.webBrowser1.Location = new System.Drawing.Point(26, 139);
            this.webBrowser1.MinimumSize = new System.Drawing.Size(20, 20);
            this.webBrowser1.Name = "webBrowser1";
            this.webBrowser1.Size = new System.Drawing.Size(1042, 499);
            this.webBrowser1.TabIndex = 21;
            this.webBrowser1.DocumentCompleted += new System.Windows.Forms.WebBrowserDocumentCompletedEventHandler(this.webBrowser1_DocumentCompleted);
            // 
            // yfdyfWebBrowerForm
            // 
            this.AutoScaleDimensions = new System.Drawing.SizeF(8F, 15F);
            this.AutoScaleMode = System.Windows.Forms.AutoScaleMode.Font;
            this.ClientSize = new System.Drawing.Size(1080, 650);
            this.Controls.Add(this.webBrowser1);
            this.Controls.Add(this.button_getUrlFromDB);
            this.Controls.Add(this.button_getDetail);
            this.Controls.Add(this.button_getUrl);
            this.Controls.Add(this.urlAddress);
            this.Name = "yfdyfWebBrowerForm";
            this.Text = "yfdyfWebBrowerForm";
            this.ResumeLayout(false);
            this.PerformLayout();

        }

        #endregion

        private System.Windows.Forms.Timer timer_getdata;
        private System.Windows.Forms.TextBox urlAddress;
        private System.Windows.Forms.Button button_getUrl;
        private System.Windows.Forms.Button button_getDetail;
        private System.Windows.Forms.Button button_getUrlFromDB;
        private System.Windows.Forms.WebBrowser webBrowser1;
    }
}
