# Supplementary material for: A knowledge graph based question answering method for medical domain
Source: PeerJ Comput Sci. 2021 Sep 1;7:e667. doi: 10.7717/peerj-cs.667 (PMC8444078; doi:10.7717/peerj-cs.667)
Supplement: Supplemental Information 1 [file peerj-cs-07-667-s001.zip › YFDYFKnowledgeDiscovery/Spider/YiHaoDian/YiHaoDian.Designer.cs]

namespace YFDYFKnowledgeDiscovery.Spider.YiHaoDian
{
    partial class YiHaoDian
    {
        /// <summary>
        /// Required designer variable.
        /// </summary>
        private System.ComponentModel.IContainer components = null;

        /// <summary>
        /// Clean up any resources being used.
        /// </summary>
        /// <param name="disposing">true if managed resources should be disposed; otherwise, false.</param>
        protected override void Dispose(bool disposing)
        {
            if (disposing && (components != null))
            {
                components.Dispose();
            }
            base.Dispose(disposing);
        }

        #region Windows Form Designer generated code

        /// <summary>
        /// Required method for Designer support - do not modify
        /// the contents of this method with the code editor.
        /// </summary>
        private void InitializeComponent()
        {
            this.components = new System.ComponentModel.Container();
            this.content = new System.Windows.Forms.TextBox();
            this.urlAddress = new System.Windows.Forms.TextBox();
            this.startButton = new System.Windows.Forms.Button();
            this.startButtonTrigger = new System.Windows.Forms.Timer(this.components);
            this.saveUrlButton = new System.Windows.Forms.Button();
            this.getUrlButton = new System.Windows.Forms.Button();
            this.button_Integration = new System.Windows.Forms.Button();
            this.SuspendLayout();
            // 
            // content
            // 
            this.content.Location = new System.Drawing.Point(2, 101);
            this.content.Multiline = true;
            this.content.Name = "content";
            this.content.ScrollBars = System.Windows.Forms.ScrollBars.Vertical;
            this.content.Size = new System.Drawing.Size(777, 363);
            this.content.TabIndex = 3;
            // 
            // urlAddress
            // 
            this.urlAddress.Location = new System.Drawing.Point(235, 68);
            this.urlAddress.Name = "urlAddress";
            this.urlAddress.Size = new System.Drawing.Size(417, 21);
            this.urlAddress.TabIndex = 6;
            // 
            // startButton
            // 
            this.startButton.Location = new System.Drawing.Point(675, 66);
            this.startButton.Name = "startButton";
            this.startButton.Size = new System.Drawing.Size(84, 23);
            this.startButton.TabIndex = 5;
            this.startButton.Text = "开始爬取";
            this.startButton.UseVisualStyleBackColor = true;
            this.startButton.Click += new System.EventHandler(this.startButton_Click);
            // 
            // startButtonTrigger
            // 
            this.startButtonTrigger.Interval = 3000;
            this.startButtonTrigger.Tick += new System.EventHandler(this.startButtonTrigger_Tick);
            // 
            // saveUrlButton
            // 
            this.saveUrlButton.Location = new System.Drawing.Point(24, 27);
            this.saveUrlButton.Name = "saveUrlButton";
            this.saveUrlButton.Size = new System.Drawing.Size(735, 23);
            this.saveUrlButton.TabIndex = 8;
            this.saveUrlButton.Text = "存储爬取的url地址";
            this.saveUrlButton.UseVisualStyleBackColor = true;
            this.saveUrlButton.Click += new System.EventHandler(this.saveUrlButton_Click);
            // 
            // getUrlButton
            // 
            this.getUrlButton.Location = new System.Drawing.Point(24, 66);
            this.getUrlButton.Name = "getUrlButton";
            this.getUrlButton.Size = new System.Drawing.Size(186, 23);
            this.getUrlButton.TabIndex = 9;
            this.getUrlButton.Text = "获取url地址";
            this.getUrlButton.UseVisualStyleBackColor = true;
            this.getUrlButton.Click += new System.EventHandler(this.getUrlButton_Click);
            // 
            // button_Integration
            // 
            this.button_Integration.Location = new System.Drawing.Point(788, 66);
            this.button_Integration.Name = "button_Integration";
            this.button_Integration.Size = new System.Drawing.Size(75, 23);
            this.button_Integration.TabIndex = 10;
            this.button_Integration.Text = "数据整合";
            this.button_Integration.UseVisualStyleBackColor = true;
            this.button_Integration.Click += new System.EventHandler(this.button_Integration_Click);
            // 
            // YiHaoDian
            // 
            this.AutoScaleDimensions = new System.Drawing.SizeF(6F, 12F);
            this.AutoScaleMode = System.Windows.Forms.AutoScaleMode.Font;
            this.BackColor = System.Drawing.Color.Black;
            this.ClientSize = new System.Drawing.Size(1005, 466);
            this.Controls.Add(this.button_Integration);
            this.Controls.Add(this.getUrlButton);
            this.Controls.Add(this.saveUrlButton);
            this.Controls.Add(this.urlAddress);
            this.Controls.Add(this.startButton);
            this.Controls.Add(this.content);
            this.Name = "YiHaoDian";
            this.Text = "一号店评价数据爬虫";
            this.ResumeLayout(false);
            this.PerformLayout();

        }

        #endregion

        private System.Windows.Forms.TextBox content;
        private System.Windows.Forms.TextBox urlAddress;
        private System.Windows.Forms.Button startButton;
        private System.Windows.Forms.Timer startButtonTrigger;
        private System.Windows.Forms.Button saveUrlButton;
        private System.Windows.Forms.Button getUrlButton;
        private System.Windows.Forms.Button button_Integration;
    }
}
