# Supplementary material for: A knowledge graph based question answering method for medical domain
Source: PeerJ Comput Sci. 2021 Sep 1;7:e667. doi: 10.7717/peerj-cs.667 (PMC8444078; doi:10.7717/peerj-cs.667)
Supplement: Supplemental Information 1 [file peerj-cs-07-667-s001.zip › YFDYFKnowledgeDiscovery/YFDYFKnowledgeDiscovery.csproj]

<?xml version="1.0" encoding="utf-8"?>
<Project ToolsVersion="4.0" DefaultTargets="Build" xmlns="http://schemas.microsoft.com/developer/msbuild/2003">
  <Import Project="$(MSBuildExtensionsPath)\$(MSBuildToolsVersion)\Microsoft.Common.props" Condition="Exists('$(MSBuildExtensionsPath)\$(MSBuildToolsVersion)\Microsoft.Common.props')" />
  <PropertyGroup>
    <Configuration Condition=" '$(Configuration)' == '' ">Debug</Configuration>
    <Platform Condition=" '$(Platform)' == '' ">AnyCPU</Platform>
    <ProjectGuid>{16A129A9-24F2-4B35-ABD8-5A68FA745F4A}</ProjectGuid>
    <OutputType>WinExe</OutputType>
    <AppDesignerFolder>Properties</AppDesignerFolder>
    <RootNamespace>YFDYFKnowledgeDiscovery</RootNamespace>
    <AssemblyName>YFDYFKnowledgeDiscovery</AssemblyName>
    <TargetFrameworkVersion>v4.5</TargetFrameworkVersion>
    <FileAlignment>512</FileAlignment>
  </PropertyGroup>
  <PropertyGroup Condition=" '$(Configuration)|$(Platform)' == 'Debug|AnyCPU' ">
    <PlatformTarget>AnyCPU</PlatformTarget>
    <DebugSymbols>true</DebugSymbols>
    <DebugType>full</DebugType>
    <Optimize>false</Optimize>
    <OutputPath>bin\Debug\</OutputPath>
    <DefineConstants>DEBUG;TRACE</DefineConstants>
    <ErrorReport>prompt</ErrorReport>
    <WarningLevel>4</WarningLevel>
  </PropertyGroup>
  <PropertyGroup Condition=" '$(Configuration)|$(Platform)' == 'Release|AnyCPU' ">
    <PlatformTarget>AnyCPU</PlatformTarget>
    <DebugType>pdbonly</DebugType>
    <Optimize>true</Optimize>
    <OutputPath>bin\Release\</OutputPath>
    <DefineConstants>TRACE</DefineConstants>
    <ErrorReport>prompt</ErrorReport>
    <WarningLevel>4</WarningLevel>
  </PropertyGroup>
  <ItemGroup>
    <Reference Include="HtmlAgilityPack, Version=1.4.6.0, Culture=neutral, PublicKeyToken=bd319b19eaf3b43a, processorArchitecture=MSIL">
      <SpecificVersion>False</SpecificVersion>
      <HintPath>..\..\华夏标准项目\Code\INDAP\Bin\HtmlAgilityPack.dll</HintPath>
    </Reference>
    <Reference Include="Microsoft.mshtml, Version=7.0.3300.0, Culture=neutral, PublicKeyToken=b03f5f7f11d50a3a">
      <EmbedInteropTypes>True</EmbedInteropTypes>
    </Reference>
    <Reference Include="Microsoft.Office.Interop.Excel, Version=14.0.0.0, Culture=neutral, PublicKeyToken=71e9bce111e9429c, processorArchitecture=MSIL">
      <EmbedInteropTypes>True</EmbedInteropTypes>
    </Reference>
    <Reference Include="Microsoft.Office.Interop.Word, Version=14.0.0.0, Culture=neutral, PublicKeyToken=71e9bce111e9429c, processorArchitecture=MSIL">
      <EmbedInteropTypes>True</EmbedInteropTypes>
    </Reference>
    <Reference Include="Newtonsoft.Json">
      <HintPath>..\..\华夏标准项目\Code\INDAP\Bin\Newtonsoft.Json.dll</HintPath>
    </Reference>
    <Reference Include="System" />
    <Reference Include="System.Core" />
    <Reference Include="System.Xml.Linq" />
    <Reference Include="System.Data.DataSetExtensions" />
    <Reference Include="Microsoft.CSharp" />
    <Reference Include="System.Data" />
    <Reference Include="System.Deployment" />
    <Reference Include="System.Drawing" />
    <Reference Include="System.Windows.Forms" />
    <Reference Include="System.Xml" />
  </ItemGroup>
  <ItemGroup>
    <Compile Include="Analysis\CommentEmotionClassification.cs" />
    <Compile Include="Analysis\ContentAnalysis.cs" />
    <Compile Include="Analysis\DiseasePrediction.cs" />
    <Compile Include="Analysis\GoodPopulationAnalysis.cs" />
    <Compile Include="Analysis\Good_Component.cs" />
    <Compile Include="Analysis\Good_Disease.cs" />
    <Compile Include="Analysis\MedicineDiseaseSymptomAnalysis.cs" />
    <Compile Include="Analysis\MedicineInteractionAnalysis.cs" />
    <Compile Include="Analysis\MedicineSymptomAnalysis.cs" />
    <Compile Include="Analysis\SymptomSymptomAnalysis.cs" />
    <Compile Include="Analysis\SymptonDiseasePredictionAnalysis.cs" />
    <Compile Include="Common\DBHelper.cs" />
    <Compile Include="Common\ExcelHelper.cs" />
    <Compile Include="Common\ExcelSheet.cs" />
    <Compile Include="Common\ExpressionSplitWordHelper.cs" />
    <Compile Include="Common\ExtractPicture.cs" />
    <Compile Include="Common\FileDonwload.cs" />
    <Compile Include="Common\StatisticSplitWordHelper.cs" />
    <Compile Include="Common\VerificationCodeHelper.cs" />
    <Compile Include="Common\HTMLHelper.cs" />
    <Compile Include="Common\JSONHelper.cs" />
    <Compile Include="Common\SemanticHelper.cs" />
    <Compile Include="Common\StringHelper.cs" />
    <Compile Include="Common\WordHelper.cs" />
    <Compile Include="Common\WordTableContent.cs" />
    <Compile Include="Dao\Analysis.cs">
      <SubType>Code</SubType>
    </Compile>
    <Compile Include="Dao\BaiKe.cs">
      <SubType>Code</SubType>
    </Compile>
    <Compile Include="Dao\DealWithGoodAndInstruction.cs" />
    <Compile Include="Dao\DingXiangYuan.cs">
      <SubType>Code</SubType>
    </Compile>
    <Compile Include="Dao\ExcelDao.cs">
      <SubType>Code</SubType>
    </Compile>
    <Compile Include="Dao\feihuajiankang.cs" />
    <Compile Include="Dao\good-disease.cs" />
    <Compile Include="Dao\GoodPopulation.cs">
      <SubType>Code</SubType>
    </Compile>
    <Compile Include="Dao\HealthProductInstrument.cs">
      <SubType>Code</SubType>
    </Compile>
    <Compile Include="Dao\ImportDao.cs" />
    <Compile Include="Dao\JD.cs">
      <SubType>Code</SubType>
    </Compile>
    <Compile Include="Dao\jiankewang.cs" />
    <Compile Include="Dao\JiBing.cs">
      <SubType>Code</SubType>
    </Compile>
    <Compile Include="Dao\JiBingModel.cs">
      <SubType>Code</SubType>
    </Compile>
    <Compile Include="Dao\MedicalInstrumentInstruction.cs">
      <SubType>Code</SubType>
    </Compile>
    <Compile Include="Dao\MedicineInstruction.cs">
      <SubType>Code</SubType>
    </Compile>
    <Compile Include="Dao\MedicineInstrument.cs">
      <SubType>Code</SubType>
    </Compile>
    <Compile Include="Dao\MedicineSymptom.cs" />
    <Compile Include="Dao\Symptom.cs">
      <SubType>Code</SubType>
    </Compile>
    <Compile Include="Dao\SymptomSymptomReference.cs" />
    <Compile Include="Dao\TMall.cs">
      <SubType>Code</SubType>
    </Compile>
    <Compile Include="Dao\YaoPin.cs">
      <SubType>Code</SubType>
    </Compile>
    <Compile Include="Dao\YaoPinTong.cs">
      <SubType>Code</SubType>
    </Compile>
    <Compile Include="Dao\yfdyf.cs" />
    <Compile Include="Dao\YiHaoDian.cs">
      <SubType>Code</SubType>
    </Compile>
    <Compile Include="Dao\zhengzhuangAndMedincine.cs" />
    <Compile Include="Dao\ZhiDao.cs">
      <SubType>Code</SubType>
    </Compile>
    <Compile Include="Dao\ZhongGuoJianKangWang.cs">
      <SubType>Code</SubType>
    </Compile>
    <Compile Include="Dao\ZhongGuoJianKangWangModel.cs">
      <SubType>Code</SubType>
    </Compile>
    <Compile Include="MainForm.cs">
      <SubType>Form</SubType>
    </Compile>
    <Compile Include="MainForm.Designer.cs">
      <DependentUpon>MainForm.cs</DependentUpon>
    </Compile>
    <Compile Include="Program.cs" />
    <Compile Include="Properties\AssemblyInfo.cs" />
    <Compile Include="Semantics\AnalysisSemantics.cs" />
    <Compile Include="Semantics\BaiDuZhiDaoIntegration.cs" />
    <Compile Include="Semantics\BaiKeSemantics.cs" />
    <Compile Include="Semantics\CommentIntegration.cs" />
    <Compile Include="Semantics\DiseaseIntegration.cs" />
    <Compile Include="Semantics\FoodIntegration.cs" />
    <Compile Include="Semantics\HealthProductInstrument.cs" />
    <Compile Include="Semantics\MedicalInstrumentInstructionSemantics.cs" />
    <Compile Include="Semantics\MedicineInFunction.cs" />
    <Compile Include="Semantics\MedicineInstrumentSemantics.cs" />
    <Compile Include="Semantics\MedicineNocomponent.cs" />
    <Compile Include="Semantics\NonInstructionMedicineIntegration.cs" />
    <Compile Include="Semantics\PopulationSemantics.cs" />
    <Compile Include="Semantics\PopulationSemanticsNonInstrunction.cs" />
    <Compile Include="Semantics\ShuoMingShuIntegration.cs" />
    <Compile Include="Semantics\SymptomIntegration.cs" />
    <Compile Include="Semantics\SymptomSemnatics.cs" />
    <Compile Include="Semantics\UsualName.cs" />
    <Compile Include="Semantics\WordIntegration.cs" />
    <Compile Include="Semantics\YaoPinSemantics.cs" />
    <Compile Include="Semantics\YFGoodInstruction.cs" />
    <Compile Include="Semantics\ZhongGuoJianKangWangSemantics.cs" />
    <Compile Include="Spider\BaiDuBaiKe\BaiDuBaiKe.cs" />
    <Compile Include="Spider\BaiDuBaiKe\BaiDuBaiKeForm.cs">
      <SubType>Form</SubType>
    </Compile>
    <Compile Include="Spider\BaiDuBaiKe\BaiDuBaiKeForm.Designer.cs">
      <DependentUpon>BaiDuBaiKeForm.cs</DependentUpon>
    </Compile>
    <Compile Include="Spider\BaiDuZhiDao\BaiDuZhiDaoForm.cs">
      <SubType>Form</SubType>
    </Compile>
    <Compile Include="Spider\BaiDuZhiDao\BaiDuZhiDaoForm.Designer.cs">
      <DependentUpon>BaiDuZhiDaoForm.cs</DependentUpon>
    </Compile>
    <Compile Include="Spider\ChaJiBing\ChaJiBingForm.cs">
      <SubType>Form</SubType>
    </Compile>
    <Compile Include="Spider\ChaJiBing\ChaJiBingForm.Designer.cs">
      <DependentUpon>ChaJiBingForm.cs</DependentUpon>
    </Compile>
    <Compile Include="Spider\DingXiangYuan\DingXiangYuanForm.cs">
      <SubType>Form</SubType>
    </Compile>
    <Compile Include="Spider\DingXiangYuan\DingXiangYuanForm.Designer.cs">
      <DependentUpon>DingXiangYuanForm.cs</DependentUpon>
    </Compile>
    <Compile Include="Spider\DingXiangYuan\DingXiangYuanWebBrowerFrom.cs">
      <SubType>Form</SubType>
    </Compile>
    <Compile Include="Spider\DingXiangYuan\DingXiangYuanWebBrowerFrom.Designer.cs">
      <DependentUpon>DingXiangYuanWebBrowerFrom.cs</DependentUpon>
    </Compile>
    <Compile Include="Spider\JD\JDForm.cs">
      <SubType>Form</SubType>
    </Compile>
    <Compile Include="Spider\JD\JDForm.Designer.cs">
      <DependentUpon>JDForm.cs</DependentUpon>
    </Compile>
    <Compile Include="Spider\JD\JDWebBrowserForm.cs">
      <SubType>Form</SubType>
    </Compile>
    <Compile Include="Spider\JD\JDWebBrowserForm.Designer.cs">
      <DependentUpon>JDWebBrowserForm.cs</DependentUpon>
    </Compile>
    <Compile Include="Spider\jiankewang\jiankewangForm.cs">
      <SubType>Form</SubType>
    </Compile>
    <Compile Include="Spider\jiankewang\jiankewangForm.Designer.cs">
      <DependentUpon>jiankewangForm.cs</DependentUpon>
    </Compile>
    <Compile Include="Spider\TMall\TMallWebBrowerForm.cs">
      <SubType>Form</SubType>
    </Compile>
    <Compile Include="Spider\TMall\TMallWebBrowerForm.Designer.cs">
      <DependentUpon>TMallWebBrowerForm.cs</DependentUpon>
    </Compile>
    <Compile Include="Spider\YaoJianJu\YaoJianJu.cs">
      <SubType>Form</SubType>
    </Compile>
    <Compile Include="Spider\YaoJianJu\YaoJianJu.Designer.cs">
      <DependentUpon>YaoJianJu.cs</DependentUpon>
    </Compile>
    <Compile Include="Spider\YaoPinTongJianKang\YaoPinTongForm.cs">
      <SubType>Form</SubType>
    </Compile>
    <Compile Include="Spider\YaoPinTongJianKang\YaoPinTongForm.Designer.cs">
      <DependentUpon>YaoPinTongForm.cs</DependentUpon>
    </Compile>
    <Compile Include="Spider\yfdyf\yfdyfWebBrowerForm.cs">
      <SubType>Form</SubType>
    </Compile>
    <Compile Include="Spider\yfdyf\yfdyfWebBrowerForm.Designer.cs">
      <DependentUpon>yfdyfWebBrowerForm.cs</DependentUpon>
    </Compile>
    <Compile Include="Spider\YiHaoDian\YiHaoDian.cs">
      <SubType>Form</SubType>
    </Compile>
    <Compile Include="Spider\YiHaoDian\YiHaoDian.Designer.cs">
      <DependentUpon>YiHaoDian.cs</DependentUpon>
    </Compile>
    <Compile Include="Spider\ZhongGuoJianKangWang\ZhongGuoJianKangWangForm.cs">
      <SubType>Form</SubType>
    </Compile>
    <Compile Include="Spider\ZhongGuoJianKangWang\ZhongGuoJianKangWangForm.Designer.cs">
      <DependentUpon>ZhongGuoJianKangWangForm.cs</DependentUpon>
    </Compile>
    <EmbeddedResource Include="MainForm.resx">
      <DependentUpon>MainForm.cs</DependentUpon>
    </EmbeddedResource>
    <EmbeddedResource Include="Properties\Resources.resx">
      <Generator>ResXFileCodeGenerator</Generator>
      <LastGenOutput>Resources.Designer.cs</LastGenOutput>
      <SubType>Designer</SubType>
    </EmbeddedResource>
    <Compile Include="Properties\Resources.Designer.cs">
      <AutoGen>True</AutoGen>
      <DependentUpon>Resources.resx</DependentUpon>
    </Compile>
    <EmbeddedResource Include="Spider\BaiDuBaiKe\BaiDuBaiKeForm.resx">
      <DependentUpon>BaiDuBaiKeForm.cs</DependentUpon>
    </EmbeddedResource>
    <EmbeddedResource Include="Spider\BaiDuZhiDao\BaiDuZhiDaoForm.resx">
      <DependentUpon>BaiDuZhiDaoForm.cs</DependentUpon>
    </EmbeddedResource>
    <EmbeddedResource Include="Spider\ChaJiBing\ChaJiBingForm.resx">
      <DependentUpon>ChaJiBingForm.cs</DependentUpon>
    </EmbeddedResource>
    <EmbeddedResource Include="Spider\DingXiangYuan\DingXiangYuanForm.resx">
      <DependentUpon>DingXiangYuanForm.cs</DependentUpon>
    </EmbeddedResource>
    <EmbeddedResource Include="Spider\DingXiangYuan\DingXiangYuanWebBrowerFrom.resx">
      <DependentUpon>DingXiangYuanWebBrowerFrom.cs</DependentUpon>
    </EmbeddedResource>
    <EmbeddedResource Include="Spider\JD\JDForm.resx">
      <DependentUpon>JDForm.cs</DependentUpon>
    </EmbeddedResource>
    <EmbeddedResource Include="Spider\JD\JDWebBrowserForm.resx">
      <DependentUpon>JDWebBrowserForm.cs</DependentUpon>
    </EmbeddedResource>
    <EmbeddedResource Include="Spider\jiankewang\jiankewangForm.resx">
      <DependentUpon>jiankewangForm.cs</DependentUpon>
    </EmbeddedResource>
    <EmbeddedResource Include="Spider\TMall\TMallWebBrowerForm.resx">
      <DependentUpon>TMallWebBrowerForm.cs</DependentUpon>
    </EmbeddedResource>
    <EmbeddedResource Include="Spider\YaoJianJu\YaoJianJu.resx">
      <DependentUpon>YaoJianJu.cs</DependentUpon>
    </EmbeddedResource>
    <EmbeddedResource Include="Spider\YaoPinTongJianKang\YaoPinTongForm.resx">
      <DependentUpon>YaoPinTongForm.cs</DependentUpon>
    </EmbeddedResource>
    <EmbeddedResource Include="Spider\yfdyf\yfdyfWebBrowerForm.resx">
      <DependentUpon>yfdyfWebBrowerForm.cs</DependentUpon>
    </EmbeddedResource>
    <EmbeddedResource Include="Spider\YiHaoDian\YiHaoDian.resx">
      <DependentUpon>YiHaoDian.cs</DependentUpon>
    </EmbeddedResource>
    <EmbeddedResource Include="Spider\ZhongGuoJianKangWang\ZhongGuoJianKangWangForm.resx">
      <DependentUpon>ZhongGuoJianKangWangForm.cs</DependentUpon>
    </EmbeddedResource>
    <None Include="Dao\.svn\all-wcprops" />
    <None Include="Dao\.svn\entries" />
    <None Include="Dao\.svn\text-base\Analysis.cs.svn-base" />
    <None Include="Dao\.svn\text-base\BaiKe.cs.svn-base" />
    <None Include="Dao\.svn\text-base\DingXiangYuan.cs.svn-base" />
    <None Include="Dao\.svn\text-base\ExcelDao.cs.svn-base" />
    <None Include="Dao\.svn\text-base\GoodPopulation.cs.svn-base" />
    <None Include="Dao\.svn\text-base\HealthProductInstrument.cs.svn-base" />
    <None Include="Dao\.svn\text-base\JD.cs.svn-base" />
    <None Include="Dao\.svn\text-base\JiBing.cs.svn-base" />
    <None Include="Dao\.svn\text-base\JiBingModel.cs.svn-base" />
    <None Include="Dao\.svn\text-base\MedicalInstrumentInstruction.cs.svn-base" />
    <None Include="Dao\.svn\text-base\MedicineInstruction.cs.svn-base" />
    <None Include="Dao\.svn\text-base\MedicineInstrument.cs.svn-base" />
    <None Include="Dao\.svn\text-base\MedicineSymptom.cs.svn-base" />
    <None Include="Dao\.svn\text-base\Symptom.cs.svn-base" />
    <None Include="Dao\.svn\text-base\TMall.cs.svn-base" />
    <None Include="Dao\.svn\text-base\YaoPin.cs.svn-base" />
    <None Include="Dao\.svn\text-base\YaoPinTong.cs.svn-base" />
    <None Include="Dao\.svn\text-base\YiHaoDian.cs.svn-base" />
    <None Include="Dao\.svn\text-base\ZhiDao.cs.svn-base" />
    <None Include="Dao\.svn\text-base\ZhongGuoJianKangWang.cs.svn-base" />
    <None Include="Dao\.svn\text-base\ZhongGuoJianKangWangModel.cs.svn-base" />
    <None Include="Dao\.svn\tmp\ZhiDao.cs.2.tmp" />
    <None Include="Dao\.svn\tmp\ZhiDao.cs.3.tmp" />
    <None Include="Dao\.svn\tmp\ZhiDao.cs.tmp" />
    <None Include="Properties\Settings.settings">
      <Generator>SettingsSingleFileGenerator</Generator>
      <LastGenOutput>Settings.Designer.cs</LastGenOutput>
    </None>
    <Compile Include="Properties\Settings.Designer.cs">
      <AutoGen>True</AutoGen>
      <DependentUpon>Settings.settings</DependentUpon>
      <DesignTimeSharedInput>True</DesignTimeSharedInput>
    </Compile>
    <None Include="Spider\DingXiangYuan\.svn\all-wcprops" />
    <None Include="Spider\DingXiangYuan\.svn\entries" />
    <None Include="Spider\DingXiangYuan\.svn\text-base\DingXiangYuanForm.cs.svn-base" />
    <None Include="Spider\DingXiangYuan\.svn\text-base\DingXiangYuanForm.Designer.cs.svn-base" />
    <None Include="Spider\DingXiangYuan\.svn\text-base\DingXiangYuanForm.resx.svn-base" />
    <None Include="Spider\DingXiangYuan\.svn\text-base\DingXiangYuanWebBrowerFrom.cs.svn-base" />
    <None Include="Spider\DingXiangYuan\.svn\text-base\DingXiangYuanWebBrowerFrom.Designer.cs.svn-base" />
    <None Include="Spider\DingXiangYuan\.svn\text-base\DingXiangYuanWebBrowerFrom.resx.svn-base" />
  </ItemGroup>
  <ItemGroup>
    <None Include="App.config" />
  </ItemGroup>
  <ItemGroup>
    <Folder Include="Dao\.svn\prop-base\" />
    <Folder Include="Dao\.svn\props\" />
    <Folder Include="Dao\.svn\tmp\prop-base\" />
    <Folder Include="Dao\.svn\tmp\props\" />
    <Folder Include="Dao\.svn\tmp\text-base\" />
    <Folder Include="Spider\DingXiangYuan\.svn\prop-base\" />
    <Folder Include="Spider\DingXiangYuan\.svn\props\" />
    <Folder Include="Spider\DingXiangYuan\.svn\tmp\prop-base\" />
    <Folder Include="Spider\DingXiangYuan\.svn\tmp\props\" />
    <Folder Include="Spider\DingXiangYuan\.svn\tmp\text-base\" />
  </ItemGroup>
  <Import Project="$(MSBuildToolsPath)\Microsoft.CSharp.targets" />
  <!-- To modify your build process, add your task inside one of the targets below and uncomment it. 
       Other similar extension points exist, see Microsoft.Common.targets.
  <Target Name="BeforeBuild">
  </Target>
  <Target Name="AfterBuild">
  </Target>
  -->
</Project>
