# Supplementary material for: A knowledge graph based question answering method for medical domain
Source: PeerJ Comput Sci. 2021 Sep 1;7:e667. doi: 10.7717/peerj-cs.667 (PMC8444078; doi:10.7717/peerj-cs.667)
Supplement: Supplemental Information 1 [file peerj-cs-07-667-s001.zip › YFDYFKnowledgeDiscovery.sln]

Microsoft Visual Studio Solution File, Format Version 12.00
# Visual Studio 2012
Project("{FAE04EC0-301F-11D3-BF4B-00C04F79EFBC}") = "YFDYFKnowledgeDiscovery", "YFDYFKnowledgeDiscovery\YFDYFKnowledgeDiscovery.csproj", "{16A129A9-24F2-4B35-ABD8-5A68FA745F4A}"
EndProject
Global
	GlobalSection(SolutionConfigurationPlatforms) = preSolution
		Debug|Any CPU = Debug|Any CPU
		Release|Any CPU = Release|Any CPU
	EndGlobalSection
	GlobalSection(ProjectConfigurationPlatforms) = postSolution
		{16A129A9-24F2-4B35-ABD8-5A68FA745F4A}.Debug|Any CPU.ActiveCfg = Debug|Any CPU
		{16A129A9-24F2-4B35-ABD8-5A68FA745F4A}.Debug|Any CPU.Build.0 = Debug|Any CPU
		{16A129A9-24F2-4B35-ABD8-5A68FA745F4A}.Release|Any CPU.ActiveCfg = Release|Any CPU
		{16A129A9-24F2-4B35-ABD8-5A68FA745F4A}.Release|Any CPU.Build.0 = Release|Any CPU
	EndGlobalSection
	GlobalSection(SolutionProperties) = preSolution
		HideSolutionNode = FALSE
	EndGlobalSection
EndGlobal
