# Supplementary material for: A knowledge graph based question answering method for medical domain
Source: PeerJ Comput Sci. 2021 Sep 1;7:e667. doi: 10.7717/peerj-cs.667 (PMC8444078; doi:10.7717/peerj-cs.667)
Supplement: Supplemental Information 2 [file peerj-cs-07-667-s002.zip]

Archive with 3 entries (3 files):
- diseaseToSymptom(English).csv
- E-disease.xlsx
- E-symptom.xlsx
