# Supplementary material for: A knowledge graph based question answering method for medical domain
Source: PeerJ Comput Sci. 2021 Sep 1;7:e667. doi: 10.7717/peerj-cs.667 (PMC8444078; doi:10.7717/peerj-cs.667)
Supplement: Supplemental Information 2 [file peerj-cs-07-667-s002.zip › diseaseToSymptom(English).csv]

diseaseName	symptomName
Poisoning by Qu ascarisin	proteinuria
Acute left heart failure in the elderly	cough
Nail like lingual fistula	cyst
Hemorrhoids bleeding	Anal pain
Hemangioma of eyelid	Strabismus amblyopia
Congenital atresia of the biliary tract	sclerosis
Neglect	Lateral inattention
coronary heart disease	syncope
Alzheimer disease	Agnosia
Tropical eosinophilia in children	Blood in sputum
Meconium aspiration syndrome	Three concave sign
Crohn's disease	Purulent stool
Spontaneous subarachnoid hemorrhage	hemorrhage
Children with spleen free syndrome	Growth retardation
Spleen water	vomit
Acute pulpitis	Heat pain
Bite of beast	Close your teeth
hepatitis E	Edema of lower limbs
Soft tissue tumor of chest wall	calcification
Biliary cirrhosis	Hepatosplenomegaly
lyme carditis	Arrhythmia
biliary acute pancreatitis	Abdominal tenderness
Hematoma and rupture of liver in pregnancy	Peritoneal irritation
ankle sprain	Ankle pain
Exophytic osteoverruca of external auditory canal	tinnitus
Bullous epidermolysis	Oral ulcer
Neonatal persistent cholestasis jaundice	Vascular malformation
Chronic myeloid leukemia in children	lose weight
Acute iridocyclitis	Horner's syndrome
Hookworm disease	Hepatomegaly
Scalp and skull burn	hemorrhage
Hepatitis double infection	Abnormal liver function
Simple heterotopic of kidney	Abdominal mass
Galactosemia in children	vomit
Genital herpes	It's urgent in the back
Plant neurosis	Dazzled
Traumatic stomatitis	erythema
Tuberculous pleurisy	Dry flank pain
Congenital dislocation of the hip	Joint stiffness
Pulmonary sequestration	Chest pain
pulmonary aspergillosis	abscess
Atrial fibrillation in children	Conduction block
Pseudocyst of auricle	cyst
Synthetic resin and skin diseases caused by plastics	Local swelling
Tuberculous otitis media	tinnitus
Rotavirus enteritis in children	High fever
Fundus diseases	Yellow liquid up
Diabetic retinopathy type 2	blind
Coughing enuresis of women	Enuresis
Chagas disease	Heart enlargement
infantile botulism syndrome	The sucking reflex disappeared
Lens dislocation	headache
Luteal cyst	Infertility
Leiomyosarcoma of the large intestine	Difficult defecation
Neurobulimia	gain weight
Colorectal injury	nervous
neonatal myocarditis	Cyanosis
Fungal food poisoning	Convulsions
Chronic erosive gastritis	Red halo
Hodgkin's disease	High fever
Ligament injury of knee joint	tenderness
Diabetic neuropathy	Tingling
Conduct disorder	Pathological theft
acute cholecystitis	shiver
acne	Acne
Mumps	fever
Chronic atrophic dermatitis	Scales
Hanging	Cyanosis
Acute pelvic inflammation	Abdominal distention
Liver thyroid syndrome	tenderness
Sacroiliac tuberculosis	Joint pain
Primary myelofibrosis	tenderness
Joint infection after artificial joint replacement	fever
Orbital hematoma	edema
Degenerative sacroiliac arthritis	Sacroiliac joint pain
Traumatic otitis media by air pressure	Sense of occlusion in ear
Gastrointestinal dysfunction	vomit
Acute alcoholism	Deep coma
Tuberculosis in the elderly	Hemoptysis
Psoriasis Vulgaris	Pigmentation and hypopigmentation
Mediastinal non Hodgkin's lymphoma	Acute dyspnea
Ascaris	Emotional abdominal pain
Popliteal vascular depression syndrome	spasm
Inflammatory bowel disease in children	Watery stool
Usher syndrome	Nystagmus
Tinea dermatophyte	skin Itch
Chlamydia infection in newborn	cough
Cystic fibrosis in children	hemorrhage
Congenital hypertrophic pyloric stenosis	Emaciation
Star gathering barrier	Baolunhong
congenital pleuroperitoneal foramen hernia	Abdominal discomfort
Cervical sympathetic nerve injury	Enophthalmos
Ischemic cardiomyopathy	Myocardial stunning
Tuberculosis	diplopia
Secondary peritonitis in children	Decreased bowel sounds
Retinitis pigmentosa	Vision loss
Acute hypoglycemia	epilepsy
Suppurative lymphadenitis in infants	Congestion of lymph nodes
influenza	Cyanosis
Acute catarrhal conjunctivitis	Conjunctival hyperemia reveals yellow pus mass
Gastric varices	Splenomegaly
colpitis	Loss of appetite
Elles danglos syndrome	Cyanosis
Lichen glandularis	Scales
Gastroschisis	Abdominal infection
Atopic dermatitis	skin Itch
Hypothyroidism	edema
Bite of beast	Restlessness
Arsenism	abdominal pain
Respiratory syncytial virus pneumonia in children	cough
Still's disease	Pleural effusion
Juvenile granulocyte monocyte leukemia	Persistent fever
Thrombocytopenic purpura	cranial nerve palsy
Malignant meningioma	headache
Duodenal reflux and bile reflux gastritis	vomit
Strong acid poisoning	Pyloric stenosis
Congenital dislocation of the hip	Coxa vara
Brain atrophy	Tardiness
colpitis	Candida albicans infection
Lafora disease	Generalized convulsion
Abnormal dystocia of the bone delivery tract	Ventricular hypertrophy
Undifferentiated type of acute myeloid leukemia	fever
Malignant melanoma of skin	tubercle
Mycosis pyoderma	abscess
Indirect carotid cavernous fistula	headache
Rupture of uterus	Mobile voiced
Acetaniline poisoning	Shortness of breath
Wet heat of large intestine	Short red urine
Facial paralysis	Hypoesthesia
Strong acid poisoning	Renal damage
Subcutaneous panniculitis T cell lymphoma	Emaciation
Bell facial paralysis	vertigo
Renal insufficiency	Black stool
Sweat tube tumor	papule
Cervical edema	Hold your breath
Lobar pneumonia	diarrhea
cerebral concussion	tinnitus
hepatic encephalopathy	Liver shrinkage
Acute bronchitis of Aike virus	fever
Cavernous hemangioma of liver	tenderness
Echinococcosis of breast	Breast mass
Congenital cystic disease	cough
Thoracic spondylosis	hyperhidrosis
stone	Heartburn
Vaginal foreign body	Peculiar smell
indirect inguinal hernia	abdominal distention
gingivitis	Chancre
Acute pyrethroid pesticide poisoning	diarrhea
Acromegaly	diplopia
Metastatic liver cancer	tubercle
Sternal fracture	Tenderness of sternum
Verruca vulgaris	tubercle
Jejunum	cough
pelvic infection	shiver
Anemia caused by hypothyroidism	Indifferent expression
Stinging and biting by poison insects	nausea
Renal artery thrombosis and embolization	Renal failure
Type I spinal vascular malformation	Dyskinesia
Viral encephalitis	Drowsiness
Volvulus	Hypovolemic shock
Staphylococcus aureus pneumonia in children	diarrhea
Foreign body perforation of esophagus	cough
Orbital myositis	diplopia
Hemangioma of skin	calcification
Kaposi sarcoma of vulva	hemorrhage
Recurrent polychondritis scleritis	erythema
Hypophysis anterior lobe dysfunction	Apathy
Spinal cord cavernous hemangioma	Upper cervical spinal cord lesions
Auricular sores	Pus in ear
noncompaction of ventricular myocardium	Thrombus exfoliation
Laceration and rupture of esophagus	hemorrhage
small cell lung cancer	Dry cough
Hereditary hemochromatosis	sclerosis
Ventriculitis	headache
Arteriosclerosis obliterans of lower extremity	Intermittent claudication
Neonatal persistent cholestasis jaundice	ascites
Orbital pseudotumor	Visual impairment
Nonspecific urethritis	Abdominal pain
Acute bronchitis	High fever
Primary malignant tumor of spleen	Stomach fullness
Gastrointestinal foreign body	hemorrhage
Sleep disorders in children	Night terrors
Phobia	nervous
Orbital sarcoma	Ocular Motility Disorders
Anorexia of adolescence	lose weight
Left ventricular malignant Schwann tumor	Precordial pain
Cough due to lung heat	Gasp for breath
Eczema like breast cancer	Skin scab
Femoral neuralgia	tendon areflexia
renal cell carcinoma	Varicocele
Scalp and skull defects	Eye movement
heart failure	vertigo
Idiopathic urinary calcium increase in children	hematuria
Juvenile chronic arthritis and its associated uveitis	Cystoid macular edema
Blood labor	jaundice
Alzheimer's disease dementia	Apathy
lichen sclerosus	Atrophy of vulva
Blepharal fever	Blister
Echinoma of Hyaluron	tubercle
Cold panniculitis	tubercle
Intracranial hemorrhage in children	Deep coma
Injury of lateral ligament of knee	Ligament rupture
Keshan disease	ascites
Acute respiratory distress syndrome in children	Hypercapnia
Vascular dementia	Apathy
Sporadic goiter	paralysis
Epidemic a encephalitis	unable
Myxoma of heart	Sit up and breathe
Acute myeloid leukemia	tired
Children's greenbali syndrome	Autonomic nerve dysfunction
Children obesity hypopnea syndrome	Drowsiness
Malignant tumor of seminal vesicle	There is thick colloid in urine
sea blue histiocyte syndrome	jaundice
Type 2 diabetic hypoglycemia coma	Moderate coma
Choledocholithiasis	Right upper abdominal pain
Dilated cardiomyopathy	Chest pain
Pregnancy complications	Tachycardia
Anemia caused by vitamin B12 deficiency	Cardiac enlargement
Frontal lobe epilepsy	epilepsy
Thrombocytopenic purpura after transfusion	Vaginal bleeding
Scleroderma	Dysphagia
Testicular cyst	Varicocele
Progressive multiple leukoencephalopathy	The field of vision shrinks
Lactic acidosis	nausea
Lymphocytic leukemia	pale
Mental disorders associated with b-brain	Drowsiness
Boric acid poisoning	dizzy
Parkinson's disease dementia	Turning over difficulties
Xerostomia	Crimson tongue
Hypnotic poisoning	Light coma
Femoral neuralgia	Lumbocrural pain
Candida a-sulcus	Leukoplakia
Caterpillar dermatitis	itch
Advanced lung cancer	Dysphagia
Hibernating tumor	Subcutaneous mass from finger to pigeon egg
Sheep sores	itch
Dermatitis eczema	encrusted blood
Secondary aldosteronism	Cardiac enlargement
Hookworm disease	Epigastric discomfort
Bite and sting	edema
Post transfusion hepatitis	tired
Turner syndrome	gonadal dysgenesis
Ovarian myoma	Abdominal mass
Radiation enteritis	vomit
Uterine sex infertility	Infertility
Nevus hamartoma	epilepsy
Acute urethritis	Urethral fistula
central areolar choroidal atrophy	Pigmented spot
Poisoning of white fruit	Weakness of limbs
Infantile papular dermatitis syndrome	tenderness
Neonatal B streptococcal infection	asphyxia
Paranoia	Paranoid delusion
Far heart fatty malnutrition in the abdomen of infants	Red halo
Lymphometastasis cancer	abdominal distention
Furuncle of external auditory canal	tenderness
Inorganic phosphorus poisoning	spasm
Manganese poisoning	paralysis
Suppurative esophagitis	abscess
Cerebral ischemic disease	vertigo
Pyodesis of kidney	Secondary infection
Dust mite allergic asthma	Distention of jugular vein
Radiation spinal cord disease	The tendon reflex was weakened or disappeared
Renal tumor	fever
hepatic failure	abdominal pain
Familial exudative vitreoretinopathy	Yin deficiency
Acute bronchitis	Cyanosis
Surgical scar	Keloid
Chronic progressive extraocular paralysis	Blepharoptosis
Allergic urticaria	Loose stool
Diarrhea in children	abdominal distention
Asbestosis	Chest pain
Optic nerve papilledema and optic disc edema	nausea
Trauma of throat	asphyxia
Internal hernia after resection	hemorrhage
Prepuce stem	bacterial infection
Arteriovenous hemangioma	skin Itch
Extradural abscess	ants in sb.'s pant shirt
Sexual disorder	anxious
Renal vein thrombosis in newborn	Limb embolism
Ureter prolapse in children	Poor urination
Furfura rubella	skin Itch
Leucopenia and granulocytopenia	tired
injury of duodenum	Epigastric tenderness
Intussusception in children	Crying in children
Atrophy of brain	depressed
Pseudoacanthosis	Light brown spots
Lichen glandularis	papule
Chronic osteomyelitis in children	Muscle atrophy
Traumatic epistaxis	Arterial hemorrhage
benign peritoneal mesothelioma	nausea
essential hypertension	Progressive hypertension
Gastric septum	Frequent vomiting and constipation
pyelonephritis	Turbid urine
Arthritis of inflammatory bowel disease	fever
Diffuse fasciitis	Muscle soreness
Hypocalcemia of newborn	hemorrhage
Anterior retinal membrane	The vision becomes smaller
Pregnancy with viral hepatitis	Hepatic coma
Pancreatic cancer in the elderly	abdominal pain
Chlamydia infection	Urethral orifice secretion
Poisoning by permethrin	Blurred vision
Subacute combined degeneration of spinal cord	hallucination
cervical spondylopathy	headache
Orbital pseudotumor	Optic papilledema
Progressive necrosis of fat	Skin damage
Nasophane	Headache with vertigo
Cervical edema	Vaginal bleeding
Type II renal tubular acidosis	constipation
Ear	High fever
amenorrhoea	Pubic hair abscission
Renal artery embolism	hematuria
Mental disorders associated with epilepsy	Pathological redundancy
Hideopital cyst	cyst
Acute opioid poisoning	Respiratory depression
Trichomonas enterocephala	Purulent stool
Vitreitis	Blurred vision
Meningococcemia	fever
Fungal allergic asthma	Increased lung markings
Malignant mesothelioma of ovary	Dull pain
Foreign bodies in the nasal cavity and sinuses	neuralgia
Fibroma of larynx	sore throat
Secondary peritonitis	Abdominal hemorrhage
Dilated cardiomyopathy in children	abdominal pain
Motion sickness	vomit
Meningeal sarcoma	hemiplegia
Pregnancy with aplastic anemia	Bleeding point in mucosa
Syphilis of bone and joint	Arthralgia
Pregnancy with idiopathic thrombocytopenic purpura	Thrombocytopenia
idiopathic segmental infarction	nausea
Chronic hyperemia splenomegaly in children	Black stool
Acute arterial embolism	Purple spot
Children with multiple source atrial tachycardia	Arrhythmia
Cerebral aneurysm	headache
Sunburn	Skin blisters
Pseudoileus	nausea
Psoriasis pustulose	Hypoproteinemia
Congenital atresia of the biliary tract	Vitamin D deficiency
Systemic lupus erythematosus in children	Accept the difference
Post hepatitis syndrome	dizzy
small cell lung cancer	Disorientation
Hypnotic poisoning	Blood pressure drops
Primary retroperitoneal tumor	Lower limb pain
Beryllium poisoning	Expectoration
Seborrheic dermatitis	Scales
Sphinchia	Scales
Intraocular lesions	Photophobia
Poisoning of gasoline and kerosene	syncope
Congenital cholangiocardia	Right upper abdominal pain
Injury of posterior cruciate ligament	Swelling and pain of knee
Children with aldosterone overmuch	tired
Neurofibroma of orbital	tubercle
Laryngospasm in children	asphyxia
Anaerobic infection	Skin and soft tissue infections
Hypothyroidism in the elderly	Bradycardia
Acute hepatitis A	Fear of cold
Gallstone	abdominal pain
Acute upper respiratory tract infection	Fear of cold
Diabetes in children	abdominal pain
Breast cyst	Breast tenderness
Sympathetic cervical spondylosis	Belch
Tropical Cranberry sore	fever
Iridocyclitis	Corneal opacity
Senile hypertension	Head distension
Malignant tumor	tinnitus
Mental disorders associated with cerebral arteriosclerosis	paralysis
Sickle disease	weakness
Secondary glaucoma with iridocyclitis	nausea
Alcoholic cirrhosis	Hypoproteinemia
Epithelioid cyst	Hearing loss
arthritis	Joint swelling
Sleep wake rhythm disorder	Sleepiness during the day and insomnia at night
Perioral eczema	Cleft lip
liver cancer	ascites
Fungal corneal ulcer	Conjunctival congestion
microscopic polyangiitisMPA	gangrene
Otitis externa	Bone destruction
Aseptic meningitis	Cerebral hernia
Bone deformity	Clubfoot
Occupational melanosis	tired
Pelvic fracture	Blood pressure drops
Cervical cancer after menopause	Cachexia
Penile reconstruction	Short penis
Bone deformity	hyperhidrosis
Chagas disease	Slow response
Stiff-man syndrome	delusion
Anthrax	Cyanosis
Bedsore for the aged	tremble
Ingestion of foreign bodies	Epigastric discomfort
Scleroderma	erythema
Primary retinitis pigmentosa	Cystoid macular edema
Electric injury	Eschar burn
Retinal lesions with artery occlusion or stenosis	Orbital pain
congenital cystic adenomatoid malformation	adenoma
Temporal lobe tumor	hallucination
Eye diseases	Blepharoptosis
Streptococcal pharyngitis	Choking cough
Duodenal reflux and bile reflux gastritis	Milk color or rice soup like stool
Children's red tide syndrome	headache
Acute pharyngitis	Sore throat
Ovarian yolk cystoma	abdominal distention
short bowel syndrome	spasm
Nodular polyarteritis	tenderness
Traumatic osteomyelitis	High fever
Nephrolithiasis	fever
Congenital muscular torticollis	Scoliosis
Bleeding from gastric ulcer	pale
Plasmacytosis	Oral ulcer
Kissing disease	Mild splenomegaly
acute respiratory failure	Sit up and breathe
Intracranial lipoma	Slow response
Hypoparathyroidism	Numbness of limbs
myopathy	Tremor
Thrush	Irritability
Perforation of typhoid	Muscle soreness
Amebic lung abscess	Purulent sputum
Chronic fibrothyroiditis	hoarseness
Ceramic workers pneumoconiosis	Chest tightness
Increased intracranial pressure	Slow thinking
Vascular headache	anxious
Subdural abscess	abscess
alcoholic withdrawal syndromes AWS	headache
Nodular panniculitis	hemorrhage
Paranasal adenocarcinoma	There are nodular or red hemorrhagic masses at the urethral orifice
Malignant pericardial effusion in the elderly	Hyperemia
Primary ureteral reflux	Accept the difference
Sjogren's syndrome	papule
Heart block in the elderly	weakness
Myoglobinemia	Skin pain
Intracranial metastases	Dyskinesia
Proteus pneumonia	Diabetes mellitus
Senile cerebral hemorrhage	High blood pressure
Open pneumothorax	Subcutaneous emphysema
Meningioma in children	Hemianopia
Lyme Neuroborreliosis	Local migratory erythema
Constrictive pericarditis	Pleural effusion
Vicia faba disease	jaundice
cerbal syncope	Skin pigmentation
Chronic granulomatosis	diarrhea
Umbilical cord inflammation	Splenomegaly
Viral hepatitis	Liver shrinkage
Puerperal disease	fever
Pregnancy with rheumatoid arthritis	Cryoglobulinemia
Microdisease degenerative nephropathy	Arteriosclerosis
Wernicke's encephalopathy	edema
Essential fatty acid deficiency	Growth retardation
Fungal food poisoning	Tendon hyperreflexia
Nyaneurysm	Mechanical compression
Hypoparathyroidism	Arrhythmia
Lack of moderate Qi	vertigo
Deficiency of lung qi	Gasp for breath
Burn infection	burn
Spinous skin tumor of hairsheath	tubercle
Pneumoconiosis	Chest pain
pharyngo-conjunctival fever	nausea
Hereditary dyskinesia multiple neuritis	Scoliosis
Leukoplakia of mucosa	Leukoplakia
Urticaria	diarrhea
Secondary kidney disease	weakness
pain	Tingling
Retinal vein occlusion	Fundus changes
Retroperitoneal Infection and Abscessr	Tachycardia
Carcinoma of the tail of the pancreas	anxious
congenital microphthalmus with cyst	Microphthalmos
Neck laceration	forgetful
Cardiogenic shock in the elderly	Arrhythmia
Penile fracture	hemorrhage
Meniere's disease	His face was pale
skin disease	skin Itch
mycotic infection	Leucorrhea
Progressive supranuclear paralysis	fatigue
Cervical fracture	tenderness
Children with multiple renal tubular dysfunction syndrome	Skeletal deformity
Congenital pericardial defect	Shortness of breath
Fuchs corneal endothelial dystrophy	edema
Hypothyroidism in children	The tendon reflex was weakened or disappeared
Neural tube malformation in children	Dyskinesia
Heavy tongue	abscess
Indirect inguinal hernia	Yin pain
Acute otitis media	vomit
Abdominal aortic aneurysm	The mouth is light and sticky
Temporal lobe tumor	Dyslexia
Kuru disease	Unsteady gait
Acute dacryocystitis	Tears after eating
Pigmented urticaria	Macular eruption
Testicular cyst	Premature senility
Extradural abscess	hypertensive intracranial syndrome
Diffuse idiopathic osteofat	Dyslipidemia
Neurofood poisoning	Myasthenia
Concussion in children	Head injury
Digitalis poisoning in children	Conduction block
hairy nymphae	itch
Cirrhosis of children	ascites
Abdominal aortic aneurysm in the elderly	vomit
Persistent junction area reentrant tachycardia	Frequent atrial premature beats
Tricuspid insufficiency	abdominal distention
Toxoplasmosis	vomit
Ovarian mucinous tumor	Abdominal swelling
Painful spasm	clonus
Duodenitis	Stomachache in hunger
Anterior Achilles tendon bursitis	Edema of ankle and dorsum of foot
Posture pain of back and leg	Pain or distension in the waist when tired
chondropathy of knee-cap	Patella strain
Office syndrome	dizzy
Blind loop syndrome	hemorrhage
Vitamin D deficiency rickets	Pillow baldness
mesenteric panni culitis	Loss of appetite
Tubal infertility	abdominal pain
scorpion sting	shed tears
gastritis	nausea
Childhood leukemia	Loss of appetite
dermatitis	Body hair abscission
Dust mite allergic asthma	Wheezing sound
Pancreatic true cyst	fever
Antiphospholipid antibody syndrome	epilepsy
Mental retardation	Growth retardation
Ependymoma of posterior cranial fossa	Decreased muscle tone
Ovarian tumor in adolescents and children	sexual precocity
Adenoviral pneumonia	Twist pronunciation
chronic pancreatitis	nausea
Lung abscess in the elderly	Mucopurulent sputum
Polyp of intestine	diarrhea
Traumatic pneumothorax	trauma
Root artery ischemia syndrome of blood supply to cervical spinal cord	Pain and temperature decreased, but pressure existed
Unilateral renal deficiency	proteinuria
Retroperitoneal Extravasation of Fluids	bacterial infection
microscopic polyangiitisMPA	tubercle
Tonsillar hernia of cerebellum	Hearing impairment
ulcer	furuncle
Pulmonary paragonimiasis of Miyazaki	backache
Skin damage of inorganic alkali	papule
Ebstein syndrome	Systolic murmur
Renal artery thrombosis and embolization	fever
Premature beat	Decreased cardiac output
Intestinal tumor	Colonic obstruction
Stargardt disease	Visual impairment
lead poisoning	Head tremor
Endocardial elasticism in children	Antifeedant
adenocarcinoma of duodenum	Dull pain
Ulcerative colitis arthritis	Mental trauma
Peripheral neuritis	Hyperkeratosis
Mental disorders associated with perioperative period	More words
Toxoplasmosis of lung	Pleural effusion
Pancoast syndrome	Blepharoptosis
cardiac arrest and cardiopulmonary-cerebral resuscitation	tired
Vaginal laxity	Qi is gloomy and gloomy
Brainstem tumor	Dysphonia
Paragonimiasis	blind
Gastric retention *	dehydration
Colorectal cancer	polyp
Fungal sinusitis	headache
Reactive arthritis	Disuse
essential hypertension	Nocturia
Pulmonary alveolar proteinosis	Alveolar hemorrhage
Ductoma of breast	tenderness
Gouty arthritis	Renal colic
Hemolytic anemia caused by hydrogen arsenide	tenderness
Regression fever	Convulsions
lupus nephritis	spasm
White depression of flower pannus	Vision loss
Cryptococcosis	Viscous exudative film
mumps	Auricle protrusion
Hodgkin's disease	Emaciation
Bullae of lung	cough
Adrenergic dependent tip torsion ventricular tachycardia	Blurred vision
Sigmoid hernia	abdominal distention
Ankylosing spondylitis scleritis	Dyskinesia
Fungal meningitis	Cinniaorelli sign was positive
Nodular panniculitis	abdominal distention
Fecal fistula	Anal leakage through the intestines
Subcutaneous panniculitis T cell lymphoma	shiver
Osteoarthritis deformity	Arthralgia
Chronic respiratory failure	Loss of appetite
Muscle contracture	paralysis
Nitrite containing plant food poisoning	abdominal pain
brain tumor	edema
Niacin deficiency	Numbness of limbs
Heavy metal toxic nephropathy	Renal failure
Anti activated protein C disease	Venous thrombosis
Asthma syndrome	Nasal fan
Pseudomonas aeruginosa infection	Red halo
Hepatitis B	jaundice
Congenital absence of vagina	Dystocia
Double outlet of right ventricular in children	Pulmonary artery stenosis
Anal abscess	Perianal subcutaneous abscess
Schistosomiasis cerebrum	epilepsy
��	abdominal distention
Congenital facial paralysis syndrome in children	Weak occlusion
Comprehensive attack	Fuzzy consciousness
Femoral aneurysm	Cool legs
Hemolytic anemia caused by hydrogen arsenide	Mild poisoning
Acute gastric dilatation	nausea
Other Salmonella infections in children	cough
Meningioma of sellar nodule	vomit
cholecystitis	Button pain
Bronchopneumonia in children	Shortness of breath
Eosinophilia	skin Itch
lead colic	epilepsy
Urinary tract infection after delivery	Urgent urination
Dysmetabolism of mucopolysaccharide	Corneal opacity
Thrombosis	Edema of lower limbs
Liver failure	Flapping wing tremor
Eczema like cancer	Skin scab
Parotid space infection	abscess
Hypertrophy of pharyngeal tonsil	Listless
Keshan disease	vomit
Mesangial proliferative glomerulonephritis	proteinuria
Pelvic floor syndrome	constipation
pulmonary tuberculosis	Low fever
Congenital pulmonary cyst	Cyanosis
Dysplasia of trachea and bronchus	Dysphonia
Cerebral cysticercosis	aphasia
Methanol poisoning	Unsteady gait
Congenital stricture	Intestinal stricture
Poisoning by insecticide	nausea
Mental disorders associated with hepatolenticular degeneration	Auditory hallucination
Obstructive nephropathy in the elderly	dysuria
gynecological inflammation	Increased vaginal discharge
Exudative erythema multiforme	tubercle
Megaloblastic anemia	depressed
Suppurative mastitis	Persistent high fever
Tendinitis of rotating belt	Difficulty in abduction and lifting of upper limbs
Multiple epiphysis development abnormality	Genu varus
Dialysis osteoarthritis	Carpal tunnel syndrome
Lymphocyst	cyst
Chronic suppurative pleurisy	Pestle finger
prurigo pigmentosa	Fine reticular to patchy pigmentation
Inflammatory bowel disease and its associated uveitis	shed tears
cold	vomit
Spinal cord adhesion	Fecal incontinence
Ventricular septal defect in children	edema
Thromboangiitis obliterans	gangrene
epidemic hemorrhagic fever	abdominal pain
rheumatism	Hand soreness
Childhood leukemia	Leukemic cell infiltration
Choroidal metastasis	Eye pain
Pregnancy with pulmonary embolism	hypoxia
Sporadic encephalitis	Delirium
Fulminant liver failure	Bowel sounds
Hepatic angiosarcoma	nausea
Delay in puberty in women	anorexia
pruritus vulvae	encrusted blood
Meningococcal meningitis	Meningeal irritation
Burn of pharynx	Wheezing
Opioid substance dependent syndrome	Motor excitation or inhibition
Malignant schwannoma of vulva	lose weight
avian influenza	Sore throat
Deep anterior teeth coverage	Mandibular retrusion
Chronic glomerulonephritis in children	tired
hyperglycemia	Drink more
Retroperitoneal Infection and Abscessr	Ankylosis of abdominal muscles
Large muscular dystrophy of children with false fat	Squat difficulty
Hypertensive encephalopathy	aphasia
gastric teratoma	Pale skin
Measles in children	Edema
Double outlet of right ventricular in children	edema
Mitral, aortic and tricuspid syndrome	Loss of appetite
Aneurysmal bone cyst	tenderness
Leiomyoma of esophagus	abdominal distention
Japanese encephalitis B	epilepsy
Viral hepatitis in the elderly	Liver pain
Children with inferior vena cava obstruction syndrome	abdominal pain
Sporadic goiter in children	Dysphagia
Hypertension in children	edema
Pelvic tumor	abdominal distention
Cyst and fistula of the nail tongue	blind
Cholesteatoma of external auditory canal	Hearing loss
Sporadic goiter	Tracheal compression
Senile nephrotic syndrome	Facial edema
Hepatic vena arteriosus obliterans	Edema of lower limbs
Secondary erythrocytosis	Dazzled
Poisoning by sodium pentachlorophenol	diarrhea
Nephrodiabetes insipidus in children	Polyhydramnios
Distal atrophy of upper limb in young people	Muscle atrophy
Black fever	Listless
Skin abscess	impetigo
cerebral infarction	Shortness of breath
Adrenergic dependent tip torsion ventricular tachycardia	nightmare
oligospermia	Semen is thin
Tobacco and alcohol dependence	Uncontrollable drinking
Right bundle branch block	Chest tightness
Epidermolysis spinoma	papule
Lobar pneumonia	Cyanosis
Median nerve injury	Nerve injury
Filariasis	Dysuria
Pancreatic body cancer	Emaciation
Liver injury	Peritoneal irritation
hepatopathy	jaundice
Alcoholic necrosis of femoral head	tenderness
Mental disorders associated with water and electrolyte disorders	The reflex is weakened or disappeared
Dansha	itch
Alcoholic fatty liver	Loss of appetite
Keratomatrix inflammation	Saddle nose
Type 1 diabetic acidosis	dehydration
Ciliate disease of pouch	tenderness
Silting dermatitis	edema
Acute hepatitis	Arthralgia
Hemochromatosis	Acute abdominal pain
Extraabdominal hernia	blind
Hypertension in children	Irritability
Hemolytic anemia caused by hydrogen arsenide	jaundice
Poisoning by snake bite	Sharp pain
Fat embolism syndrome	Delirium
Vasculitis of allergic granuloma	Skin damage
Deficiency of lung qi	Fear of cold
Mental disorders associated with respiratory diseases	spasm
Myocardial infarction with left ventricular aneurysm	Shortness of breath
Adnexitis	Leucorrhea increased
Spirulinosis	Macular papule
periodontitis	Lymphadenopathy
Endocrine diseases	Urine sugar
Infertility with serum anti sperm antibody positive	Decreased sperm quality
sciatica	Sensory disturbance
Gastric malignant lymphoma	acute abdomen
Polycystic liver	Right upper abdominal pain
Stiff-man syndrome	depressed
Catarrhal conjunctivitis in spring	Fever with eye congestion
Megakaryocytic leukemia	edema
Hypothyroidism in children	Rough skin
Nodular polyarteritis	pneumothorax
Mycoplasma urinary tract infection	Leucorrhea increased
Herpes simplex encephalitis	Numbness
acute lymphoblastic leukemia	Dysplasia of bone marrow
Mental disorders associated with systemic lupus erythematosus	Brain organic mental disorder
Perforation of esophagus	Arrhythmia
non-specific vulvitis	itch
Anemia caused by folic acid deficiency	hypoxia
Red bean with wind wheel	shed tears
Transposition of the great artery in children	Ventricular septal defect
Endometrial hyperplasia	Irregular vaginal bleeding
Epidural hematoma	aphasia
Ehler Danlos syndrome	trauma
Echinococcosis	tubercle
rhinallergosis	Ear itch
Real asthma	asthma
Non dependent substance concomitant dependence	Suspicious
Penetrating heart injury	hemorrhage
Pigmented villous nodular synovitis	Exudation of synovial fluid
Dry syndrome in children	tubercle
Cerebral ischemic disease	blind
Acute granulocyte deficiency	High fever
Chromosome abnormality	The horizontal lines of forehead are deepened
Mental disorders associated with epilepsy	Irritable
Atrial flutter in children	syncope
Viral cold	fever
Glaucoma ciliary body syndrome	Blurred vision
melancholia	Stolen or paranoid
fibroid	Abdominal distension
Lymphocytic leukemia	Shortness of breath
Peptic ulcer in children	abdominal pain
Lactation disease	Chest tightness
Hereditary diseases of nervous system	Nystagmus
Simple and wedge compression fractures of thoracic and lumbar vertebrae	spasm
Extraocular myopathy and amblyopia	Strabismus amblyopia
Hereditary diseases of nervous system	Speech disorders
Vasodilation of colon	Hematochezia
Benign tumor of oropharynx	Foreign body sensation in pharynx
bronchial asthma	Wheezing sound
Discord between liver and stomach	hiccup
Renal insufficiency	skin Itch
Esophagitis	Belch
Subacute combined degeneration of spinal cord	Mental fatigue
Fever of internal injury	dizzy
biliary acute pancreatitis	abdominal pain
Hypothyroidism in the elderly	gain weight
labiolingual hydrops and facial paralysis	paralysis
Primary non regulatory esotropia	crossed fixation
Meconium peritonitis	Antifeedant
Blood labor	Loss of appetite
Mycosis	Upper and middle abdominal pain
Haemorrhagic fever in Argentina	Hypersensitivity
Children with cervical sympathetic palsy syndrome	Anhidrosis
Abnormal proliferation of orbital bone fiber	Visual field defect
meningitis	Head distension
Aspiration pneumonia	spasm
Sores on the sitting board	tenderness
mastitis	Chest tightness
Deep pustulosis	impetigo
Cholelithiasis	spasm
Allergic vasculitis	Pleural effusion
Mixed cervical spondylosis	Heavy head
Eczema of breast	Severe pain in the breast
Pemphigoid dermatitis	itch
Hepatic hemangioma	Dysphagia
Tuberculosis	tired
Disseminated intravascular coagulation in children	hemorrhage
Haemophilus influenza meningitis in children	fever
Manganese poisoning	dizzy
Ingestion of foreign bodies	Peritoneal irritation
Bladder neck obstruction	Dripping urine
Venous thrombosis of lower extremity	Lower limb pain
Perforation of eyeball	Leukoplakia
pelvic infection	night sweat
Zieve syndrome	proteinuria
tuberculosis	Chest pain
dysplasia epiphysial punctata	calcification
blistering distal dactylitis	Lymphadenopathy
chronic gastritis	nausea
Allergic colitis	Abdominal discomfort
Acute pyelonephritis	nausea
Sleep disorders in children	snore
Gastric torsion	Epigastric pain
Neonatal diseases	Physiological jaundice
Placenta previa	hypoxia
Neurometastatic tumor	hemorrhage
Kawasaki disease	Red and purple skin and mucous membrane
Primary retinitis pigmentosa	Fundus changes
Leukoplakia invading the eyes	Yin deficiency and fire excess
oophoroma	Emaciation
Malignant pleural effusion	Dry cough
��	Halitosis
Distal renal tubular acidosis in children	diarrhea
Hypothyroidism in the elderly	tinnitus
Botulinosis of wound	High fever
Mental disorders caused by industrial poisoning	Heavy head
Rickettsia pneumonia with typhus	High fever
Non gonorrhoeal prostatitis	Decreased libido
Proteus pneumonia	cough
Mixed tumor of lacrimal gland	diplopia
Infection of oral and maxillofacial space	Toxic shock
Drug deafness	dizzy
Disseminated intravascular coagulation	abdominal pain
Leukoplakia mucosa	hemorrhage
Lupus nephritis	Tubular urine
Inflammatory carcinoma of scrotum	Skin scab
Leopard skin syndrome in children	Cryptorchidism
Leishmaniasis	abdominal pain
brodie abscess	fever
Trichomonas vaginalis	hemorrhage
Lupus erythematosus	Irregular heat
Dilated cardiomyopathy in the elderly	edema
Nephrosclerosis	hemorrhage
Diabetic neuropathy	paralysis
Proctitis	Hematochezia
Ametropia	nausea
osteoporosis	lumbago
Striatum nigra degeneration	Dysphagia
Refractory epilepsy	Auditory hallucination
Sichuan Teratosis	Erythema multiforme
Acute cystitis	tenderness
terson syndrome	Retinal detachment
Epidemic keratoconjunctivitis	fever
Gout stone	tubercle
Air embolism	dizzy
chronic pancreatitis	Pleural effusion
Red silk Qiu pulse	fatigue
Congenital cholangiocardia	Antifeedant
Chronic thyroiditis	edema
Leprosy in pharynx	Applesauce like nodule of pharynx
Heavy tongue	Edema
Rabbit fever	tired
Eye pill	Eyelid abscess
Chronic meningitis	Bacterial endocarditis
Tongue ulcer	Glossalgia
Hemolytic anemia caused by copper poisoning	acute renal failure
Eosinophilia	itch
Pregnancy with essential hypertension	vertigo
Qiang insect disease	Convulsions
Facial sores	papule
Nevus of basal cell in children	cyst
Dental calculus	Gingivitis
Autoimmune lymphoproliferative syndrome in children	Lymphadenopathy
Temporal arteritis	headache
encephalocele and meningocele	Tendon hyperreflexia
Condyloma acuminatum in children	Pudendal papule
Tracheal stenosis	Respiratory tract stenosis
Primary IgA nephropathy	hematuria
Sjogren's syndrome	Anhidrosis
senile cor pulmonale	Edema of lower limbs
Bacterial meningitis	Stiff neck
Emphysema in the elderly	Oliguria
senile cor pulmonale	cough
Cervical polyps	Postmenopausal hemorrhage
Type I spinal vascular malformation	Sensory disturbance
Cadmium poisoning	abdominal pain
Mental disorders caused by industrial poisoning	Drunk
Schistosomiasis and hepatobiliary diseases	Hepatosplenomegaly
Hydrocephalus under normal pressure in the elderly	Nystagmus
Gastric septum	Salivation
Bacterial keratitis	edema
Adult rheumatoid arthritis scleritis	Eye pain
Huntington's disease	epilepsy
Vascular dementia	Reticular dementia
mesenteric panni culitis	Dull pain
Idiopathic pulmonary fibrosis in children	Pestle finger
Congenital diaphragmatic hernia in newborn	vomit
Esophageal pressure and traction	abscess
Adenoid hypertrophy	Inattention
Pulmonary hypertension in children	Exertional dyspnea
neonatal myocarditis	diarrhea
Go yellow	nausea
Pseudomonas aeruginosa infection	syncope
varicosity	tenderness
Tonsillar cancer	sore throat
Histoplasmosis of pulmonary capsule	jaundice
Congenital spina bifida	Weakness of lower limbs
Pregnancy with hepatitis	Dull pain
Primary liver cancer in the elderly	Low fever
Paroxysmal sleep haemoglobinuria	His face was pale
Cerebral thrombosis in the elderly	Neurologic impairment
spinal tuberculosis	Dull pain
Pseudocyst of auricle	abscess
Cervical edema	Small abdominal pain
Heavy tongue	tenderness
Rickettsia pneumonia with typhus	His hands trembled
Renal vein thrombosis	proteinuria
Colonic polyps	Dull pain
Congenital choledochocele	Biliary atresia
Anal fissure	Anal pain
Neonatal intracranial hemorrhage	Full anterior fontanelle
traumatic haemothorax	calcification
Idiopathic ventricular tachycardia in children	dizzy
helicobacter pylori infection	abdominal distention
Children with dystonia	Myasthenia gravis
Rheumatoid arthritis in the elderly	Joint swelling
Rupture of esophagus	fever
Thyroid cyst	diarrhea
Lupus erythematosus	Chest pain
Adrenergic dependent tip torsion ventricular tachycardia	epilepsy
Stiff-man syndrome	myalgia
Orbital hematoma	Conjunctival congestion
Anemia in pregnant women	diarrhea
Lead poisoning hemolytic anemia	Myasthenia
Candidiasis genitalia	itch
Hemangioma of liver	nausea
Systemic lupus erythematosus	nausea
Injury of flexor tendon of hand	Pain and swelling of small joints of fingers
Non dependent substance concomitant dependence	depressed
Vulva verrucous carcinoma	Lymphadenopathy
Petrositis of temporal bone	Sharp pain
Migraine in children	Dyskinesia
Blood essence	Urgent urination
Septicemia renal damage	Pulse rate
Strong acid and strong alkali poisoning	hoarseness
Severe acute respiratory syndrome	Mental fatigue
Obstruction of ureteropelvic junction	hematuria
Sacrum fracture	hemorrhage
Vomiting of newborn	Hypokalemia
Radiation pneumonitis	High fever
Tympanic membrane perforation	tinnitus
Mental disorders associated with sporadic encephalitis	Convulsions
Interphalal abscess	abscess
Children with acute glomerulonephritis	abdominal pain
Whipple's disease	Disorientation
Fungal food poisoning	Delirium
Chronic renal failure	High fever
frostbite	Slow response
Shy Drager syndrome	Unsteady gait
Henoch purpura with autoimmune red blood cells	hemorrhage
Cleft tongue	Tingling
Rheumatic fever in children	Chorea
Dystrophia	Cardiac hypertrophy
Microcephaly	spasm
Hyperhidrosis	High fever
Benign duodenal stasis	nausea
Black fever	hemorrhage
Cauliflower	fever
Spinal cord injury	Sensory disturbance
Tonsillar enlargement	Abnormal sound
Albinism	Telangiectasia
The attachment of the target	Scoliosis
Primary mediastinal tumor	cyst
Brain glioma	Choking cough
Flatfoot	backache
High altitude heart disease	Jugular vein filling
Thyroid associated ophthalmopathy	Eyelid incompetence
Injury of posterior cruciate ligament	Sharp pain
West Nile heat	vomit
Tricuspid atresia	Hepatomegaly
Hypothyroidism in the elderly	Slow response
Haemophilus influenza meningitis in children	Irritability
Retroeyeball syndrome	diplopia
Wegener granuloma in children	Hearing impairment
Chronic atrophic gastritis	Early satiety
Pain in the lower back	edema
Facial paralysis	The wrinkles disappeared
Pruritus in winter	Scales
Meningioma of foramen occipitalis	vomit
Addiction	Numbness of limbs
Multisystem atrophy	Ataxia phenomenon
Tendon injury	limp
Brucellosis pneumonia	Restlessness
Panic	Panic attack
Mental disorders caused by psychoactive substances	Mydriasis
Mental disorders associated with chromosomal abnormalities	The larynx is not obvious
Neonatal arrhythmia	Tachycardia
Hematoma of septum nasalis	abscess
Chronic progressive choreography	Restlessness
hay asthma	Dry cough
Multiple twitch syndrome	Abduction of lower limbs
Idiopathic obstructive bronchitis with pneumonia	tired
Tuberculosis of skull	Low fever
Wet heat of bladder	Damp heat
Celiac stem aneurysm	hemorrhage
Synovitis of knee joint	blood stasis
Intracranial metastases	Dancing like hands and feet
Albuminemia	Optic papilledema
Hypochondriasis	Throat blockage
Primary mixed cold globulinemia vasculitis	diarrhea
uremia	vertigo
Spleen trauma in children	Splenomegaly
Popliteal tendinitis	Joint stiffness
mitral valve prolapse syndrome	fever
Herpetic keratitis	Vision loss
Leiomyoma of small intestine	Abdominal mass
Colitis of children	nausea
familial polyposis coli	Frequent defecation
Myelodysplastic syndrome in the elderly	Tenderness of sternum
Lung disease caused by drugs	hemorrhage
Mycobacterium tuberculosis arthritis	Expectoration
Low birth weight infants	Peeling
Prenatal hemorrhage	abdominal pain
Mild depression	Melancholy thinking
Hypoglycemia syndrome	paralysis
neurilemoma of the pharynx	Foreign body sensation in pharynx
Coronary spasm	Chest tightness
Sick sinus syndrome in the elderly	Tachycardia
Internal jugular vein injury	Monoplegia
indirect inguinal hernia	Reducible mass in inguinal region
Parkinson's superimposition syndrome	Ophthalmoplegia
Pancreatic injury	cyst
Dropsy	Low fever
acute lymphoblastic leukemia	Leukemic cell infiltration
Watershed cerebral infarction in the elderly	Involuntary movement
Fracture of phalange	Joint pain
Yin deficiency fever	Spicy food
Drug-induced liver disease in the elderly	Hypoproteinemia
Herpetic pharyngitis in children	High fever
Mediastinal abscess	Restlessness
Non organic vaginal spasm	Yin pain
Acute leukemia in the elderly	intracranial hemorrhage
Umbilical diseases of newborn	The umbilicus is moist and smelly
Female menopause syndrome	Limb pain
Tuberculosis meningitis in children	Restlessness
Cruciate ligament injury	Flexion and extension disadvantageous
Near end renal tubular acidosis in children	Growth retardation
Chondroblastoma	Bone pain
Paroxysmal cold haemoglobinuria	vomit
gingivitis	Caries and toothache
tuberculous mesenteric lymphadenitis	Right lower abdominal pain
Cough asthma	sneeze
Renal dysplasia	Hydronephrosis
Herpes zoster in eyes	Local lymphadenopathy
Dilated cardiomyopathy	His face turned black
Degenerative lesions of lumbar disc	Low back pain
Congenital dislocation of hip	Hip joint effusion
Traumatic breast hematoma	cyst
Inflammatory carcinoma of scrotum	skin Itch
Diffuse esophagospasm	Syncope during swallowing
Streptococcus pneumoniae in children	Shortness of breath
Reactive arthritis	Tendinitis
Acute hepatitis A	Hepatic coma
Vagina leeches	Secondary infection
Children's epidemic asthma and suffocating pneumonia	Drowsiness
Water poisoning	headache
acute icteric viral hepatitis	Arthralgia
Cystic hyperplasia of breast	cyst
Chronic renal failure	trauma
Chlamydia pneumonia	Twist pronunciation
Three urgent postpartum	Postpartum hematochezia
Mental disorders associated with abnormal parathyroid function	Easy to cry
Cytomegalovirus uveitis	fever
arthritis	Joint pain
Diffuse otitis exterioris	Auricular traction pain
Parkinson	Be slow to eat
Plasmacytoma	Polyuria
Chronic renal failure	Pericardial tamponade
Idiopathic pulmonary hemosiderin sedition in children	His face was pale
Intracranial metastases	cranial nerve palsy
Anal	tubercle
Congenital hypertrophic pyloric stenosis	Buccal fat disappeared, showing the face of the elderly
Chronic glomerulonephritis in children	Growth retardation
Polycythemia vera	forgetful
Social acquired pneumonia	Cough with rusty sputum
Highly pathogenic avian influenza virus infection	diarrhea
Abnormal pregnancy	Abdominal pain
traumatic arteriovenous fistula	trauma
Traumatic arthritis	Genu valgus
Nasopharyngeal carcinoma	tinnitus
Laryngostenosis	Respiratory tract stenosis
otomycosis externa	External auditory canal pain
Senile constipation	abdominal pain
Chancre	hemorrhage
Amebic liver abscess	nausea
Milkweed	papule
Cryptosporidiosis	bacterial infection
Pleural effusion and pleurisy in the elderly	Hypoproteinemia
Botulism	fever
Malaria	Stiff neck
Affective disorder	mouth parched and tongue scorched
Tuberculosis of kidney in children	Frequent urination
cystic fibrosis of pancreas	Dry eye
Orbital teratoma	Eye movement
Carotid sinus syndrome	The heart beat in disorder
Tuberculosis keratopathy	Leukoplakia
Diaphragmatic disease	Belch
omental adhesion syndrome	Accept the difference
Bagasse pneumoconiosis	Dry cough
Neuroblastoma	Limb pain
Amyloidosis of kidney	hematuria
skin sensibility	Peeling
Lower gastrointestinal bleeding	Low fever
Inflation	Emaciation
Anterior retinal membrane	Fundus changes
Disdain interstitial pneumonia	lose weight
Pleural mesothelioma	Dry cough
Pancreatic trauma	Vascular injury
Granulocyte deficiency pharyngitis	Gingival ulceration
Skin metastasis of genital tract tumor	tubercle
Gastrointestinal stromal tumor	Intraperitoneal implantation
Bite and sting	hemorrhage
Fibrosarcoma of the skin with protrusion	trauma
Congenital myotonia syndrome in children	sneeze
Damp poison	Scales
Cerebral vascular disease	Brain stem hemorrhage
Cupola like virus gastroenteritis	Watery stool
Chronic laryngitis	The sound goes down
Teratoma	tubercle
Cytomegalovirus infection	Hepatosplenomegaly
Hematoma of septum nasalis	Sinus tenderness
hypertension	palpitation
Degenerative ligamentum flavum hypertrophy	Hand numbness
wisdom tooth	inflammation
Chronic pneumonia	Rusty sputum
Congenital malformation of anorectum	vomit
Throwing fracture	Scapular radiation pain
Acute gastroenteritis	diarrhea
Hypothyroidism in the elderly	Nystagmus
Nyiral depression syndrome	Varus pedis
Staphylococcus aureus marginal keratitis	shiver
Papillary dysfunctional syndrome	Shortness of breath
Sores of cat's eyes	erythema
Pinthar disease	erythema
Staphylococcus aureus meningitis	Skin bleeding
Schistosomiasis vaginalis	Menorrhagia
Hyperlipidemia	Severe abdominal pain
Drug related glaucoma	Visual field changes
Cysts of seminal vesicles	Dysuria
glaucoma associated with vitreous and retinal surgery	vomit
Children external hydrocephalus	Cranial enlargement
Dendrolimus disease osteoarthritis	Leukocytosis
Nodular polyarteritis	Foot drop
Idiopathic pulmonary hemosiderin sedition in children	Hematemesis
Mononeuropathy and plexus neuropathy	Prolapse of intervertebral disc
Diabetic peripheral neuropathy	Anhidrosis
Adenoid hypertrophy in children	Facial deformity
Ulcerative colitis arthritis	fatigue
Postpartum wind	Flustered
Esophageal polyps	vomit
intraventricular hemorrhage and hematoma	diplopia
Disdain interstitial pneumonia	Cyanosis
Blunt injury	hemorrhage
Invasive squamous cell carcinoma of vulva	Dysuria
Renal damage in leptospirosis	Diffuse hemorrhage
Ovarian fibroid tissue derived tumor	Abnormal menstruation
Malignant tumor of ethmoid sinus	headache
Adenovirus pneumonia	His face was pale
Megakaryocytic leukemia	fever
Traumatic synovitis of knee joint	Ecchymosis
Fibromyalgia syndrome	abdominal pain
Gonococcal infection	Urgent urination
Kissing disease	hyperhidrosis
angina pectoris	asphyxia
lupus miliaris faciei	tubercle
Urethral calculi	dysuria
Achalasia of cardia in children	Dysphagia
Gastropathy of Drugs	vomit
chlamydia pneumonia infection	fever
Ornithin like retinochoroid lesions	Hyperemia
ascaris-induced acute pancreatitis	edema
Leukoplakia	cough
Moyamoya disease	hemorrhage
Autoimmune lymphoproliferative syndrome in children	Thrombocytopenia
Multiple terminal neuritis	Arthralgia
Congenital infraglottic stenosis	Dyskinesia
Secondary thrombocytopenia in children	Abnormal bleeding
coma	Blood pressure drops
ABO hemolysis of newborn	Splenomegaly
Metanephric adenoma	Polycythemia
Arteriovenous fistula	Cardiac enlargement
Sporadic goiter	Wheezing
Goiter of thyroid	Blurred vision
Acute renal failure	Drowsiness
Too much sodium	Stiff neck
Sinus cancer	shed tears
stone	nausea
Juvenile granulocyte monocyte leukemia	abdominal distention
Mental disorders associated with alcohol	nausea
Burn infection	Blood pressure drops
Fibromyalgia	anxious
Pulmonary embolism in children	Irritability
Brainstem tumor	headache
Pneumoconiosis	unable
Neonatal persistent cholestasis jaundice	sclerosis
subclinical hypothyroidism	Myasthenia
Thyroid cancer	Dysphagia
Common carotid artery laceration	blind
Fenson pharyngitis	hemorrhage
missile craniocerebral injury	headache
Chronic bacterial prostatitis	Radiation pain
Gastrointestinal bleeding in children	Renal tubular necrosis
Choleric syndrome	Dyskinesia
Other Salmonella infections in children	Hyponatremia
Mental disorders caused by industrial poisoning	Anorexia
Mitochondrial encephalomyopathy	Dyskinesia
Pseudoxanthoma elastica	papule
Congenital coronary aneurysm	Systolic murmur
Dansha	Irritability
Koeher pneumonia	Pestle finger
hyperuricemia	Blood metaacid
Toxoplasmic scleritis	Retinal edema
Sebaceous cyst surgery	Cystic acne
Visceral leishmaniasis	Flaccid fever
Furuncle of external auditory canal	Accessory ear
Trypanosomiasis	headache
hepatopulmonary syndrome	Flustered
Cerebral arteriosclerosis	Metacarpophalangeal reflex
Kawasaki disease	Red lips
Heart failure	Mental fatigue
Pregnancy with cytomegalovirus infection	Arthralgia
Acute pulmonary heart disease	fever
Paranasal sinusitis	Mouth breathing
Cervical ectropion	Leucorrhea
Subclinical hypothyroidism	edema
Perianal tumor	Anal pruritus
Lung abscess in children	night sweat
Lymphoproliferative diseases associated with primary immune diseases	fever
Traumatic shock	Cyanosis
Ankylosing spondylitis scleritis	edema
Congenital mitral stenosis	Hyperemia
Lymphoblastic leukemia	lose weight
Bladder cancer	Hematuria
Prolapse of rectal mucosa	cough
Gastric torsion	abdominal distention
shoulder subluxation	Shoulder pain
Gall disease	Yin deficiency and fire excess
Children school phobia	depressed
Primary cutaneous immunocell tumor	Splenomegaly
Cytomegalovirus uveitis	Small head
Fetal toxicity	Short red urine
Hermaphroditism	Male breast enlargement
Albuminemia	tired
colpitis mycotica	Increased vaginal discharge
Tonsillar enlargement	Low fever
endocarditis	Loss of appetite
nasosinusitis	Itchy nose
Acute suppurative peritonitis	Anuria
chronic pelvic pain	Bone tenderness
Gastroptosis	Abdominal tenderness
Arthralgia	Muscle induration
senile hypoglycaemia	Mental disorder
lymphadenitis	Loss of appetite
Acute pulmonary heart disease	Chest pain
Right pulmonary middle lobe syndrome in children	Recurrent pneumonia
Hyperthyroidism heart disease	Conduction block
Chronic renal failure	edema
Type 1 diabetic acidosis	nausea
Acute non lymphoblastic leukemia in children	tubercle
Traumatic shock	Cyanosis of lips
Allergic granulomatous vasculitis related scleritis	Episcleritis
Eczema of scrotum	Acute eczema
Acute hypoglycemia	vertigo
Neurofibromatosis	edema
Biliary tract infection	tenderness
Arteriosclerosis obliterans of lower extremity	spasm
Dysentery	vomit
Dermatophilia	The appearance of the ulcer was crater like
Ulcerative colitis in children	Loss of appetite
Borderline tumor of ovary	Local lymphadenopathy
West Nile heat	Muscle soreness
Streptococcal congenital pneumonia of group B	High fever
Ureter prolapse in children	Recurrent fever
Adult rheumatoid arthritis scleritis	Marginal ulcerative keratitis
Epicondylitis of humerus	Sensory disturbance
Traumatic shock	Pulse rate
Children with pure red blood cell aplastic anemia	His face was pale
Antimony poisoning	diarrhea
Gastrointestinal cancer	Implanted nodules
Nocardial scleritis	fever
Fracture of the lower radius with extended type	tenderness
Pregnancy with ovarian tumor	lumbago
Goodcraft syndrome	asphyxia
Allergic rhinitis in children	allergy
Ascites	Arrhythmia
rickets	Baby rib valgus
Fanconi syndrome	Polyuria
Electric shock and lightning strike in children	Tachycardia
Idiopathic pulmonary hemosiderin sedition	weakness
Acute glomerulonephritis	Anuria
Szary syndrome	night sweat
Drug induced renal damage in children	edema
Ischemic colitis	Severe abdominal pain
Lafora disease	clonus
Dysfunction and rupture of papillary muscle in the elderly	Shortness of breath
Bacterial meningitis	Drowsiness
Inflammatory bowel disease in the elderly	Abdominal mass
Ovarian tumor in children	Loss of appetite
acute gastroenteritis	tenderness
Pseudoaneurysm of aorta	Pulsatile mass
Chronic ulcerative colitis	acute abdomen
Congenital erythromembrane disease	Yellowing of skin
Histoplasmosis of pulmonary capsule	Purulent sputum
Primary myelofibrosis	abdominal pain
Anemia caused by excessive hemolysis	hypoxia
Partial differentiation of acute myeloid leukemia	Low fever
Abnormal termination of coronary artery	Patent ductus arteriosus
Cervical sympathetic nerve injury	Blepharoptosis
Chlamydia pneumonia	Dry cough
lead colic	Dull pain
Vitamin C deficiency	Hematochezia
Inhalation injury	Mucosal hyperemia
Rotator cuff injury	Joint contracture
Echinocephalosis gigantica	diarrhea
Old age depression	weakness
Poisoning by strychnine	Loss of consciousness
Nephrotic syndrome in children	proteinuria
rash	Skin damage
Intermediate uveitis	Retinal detachment
Congenital hypertrophic pyloric stenosis	Dry stool
Dislocation of ankle joint	Joint effusion
carbon monoxide poisoning	nausea
Hookworm disease	Dwarfism
Hypophysis anterior lobe dysfunction	abdominal pain
Acute retinal necrosis syndrome	Hyperemia
Spondyloarthritis	tenderness
Hereditary sensory neuropathy	tendon areflexia
Poisoning of chlorpromazines	abdominal distention
peritonitis	Swelling of the flank
Transient ischemic attack of brain	Heimeng
Nerve injury	Soft feet
Multiple neuritis	Muscle atrophy
Malnutrition in children	His face was pale
Aneurysm of thoracic and abdominal aorta	edema
Cysticercosis	headache
Chronic renal failure	Flapping wing tremor
Craniopharyngioma	Tachycardia
Acute erythroleukemia	dizzy
Exudative erythema in children	hemorrhage
Goiter of ovary	abdominal distention
alcoholic withdrawal syndromes AWS	general hyperhidrosis
Reflex sympathetic dystrophy syndrome	Hyperemia
Primary liver cancer	edema
senile acute pancreatitis	Decreased bowel sounds
Chronic subdural hematoma	headache
Toxic heat invades skin	Short red urine
Acute nasopharyngitis	edema
Systemic lupus erythematosus scleritis	Chest pain
Congenital coronary artery fistula	weakness
Prenatal eclampsia	Ankylosis of limbs
hydatidosis of genitourinary system	Secondary infection
Papillary cystadenoma	adenoma
Leiomyoma of lymphadenoma	Dry cough
Tibial condylar fracture	Local swelling
Dysentery	Loss of appetite
Pseudoparathyroidism	depressed
Obliterative thrombophlebitis	Purple spot
Undifferentiated type of acute myeloid leukemia	vomit
Male genital trauma	Genital trauma
Black fever	abdominal pain
Prolapse of rectum in children	Intestinal stricture
Tuberculosis of hip joint	tenderness
Progressive dystrophy	Subcutaneous fat disappeared
Type 1 diabetic breast disease	Breast enlargement
Facial paralysis	Crooked mouth
Juvenile chronic arthritis and its associated uveitis	pericarditis
Amebic lung abscess	High fever
cholera	Abnormal bowel sounds
Fibroosteoarthritis	Tissue necrosis
Hepatoblastoma	Loss of appetite
paranoid	hallucination
Laryngeal cyst	hoarseness
Lacunar cerebral infarction in the elderly	vertigo
Acute stress response	The disintegration of reality
Pregnancy with acute pyelonephritis	hematuria
Cholelithiasis	edema
Drug dermatitis	Desquamation
volvulus syndrome	nausea
Hepatogenic renal damage	sclerosis
Japanese encephalitis B	Meningeal irritation
Acute nasopharyngitis	sneeze
Sprain of neck ligament	vertigo
Ossification of posterior longitudinal ligament of cervical spine	The reflex is weakened or disappeared
Epidemic cerebrospinal meningitis	headache
premature delivery	Premature rupture of membranes
Ependymoma	epilepsy
Nephrotic syndrome in children	Emaciation
Chronic myeloid leukemia	Leukocytosis
Popliteal cyst	Joint enlargement
Orbital periostitis	tenderness
Chylon abdomen	Tremor
Teratoma	Distention of jugular vein
Syphilitic arthritis	tubercle
Gastric nerdiness	abdominal fullness
punctate inner choroidopathy	Blurred vision
Delayed motor disorders	vomit
Thrombosis of intracranial venous sinus	headache
Clonorchiasis	fever
Pulmonary hypertension in children	Decreased arterial oxygen saturation
Metastatic tumor of vagina	tubercle
Liver failure	Thrombocytopenia
Syphilis	Rosette
pulmonary infection	Loss of appetite
Trichomonas enterocephala	diarrhea
Asthma syndrome	Gasp for breath
Brain atrophy	Soreness of waist and knees
Drenching syndrome	Low back pain with frequent micturition, urgency and pain
Idiopathic non sclerotic portal hypertension syndrome	hemorrhage
Mitral, aortic and tricuspid syndrome	Shortness of breath
dysplasia epiphysial punctata	Mental retardation
Dislocation of hip joint	Abnormal posture
Tuberculosis pericarditis in children	pericarditis
acute icteric viral hepatitis	skin Itch
Syphilis of bone and joint	paralysis
Hepatomegaly	sclerosis
Stem cell leukemia	Gingival swelling
Streptococcal congenital pneumonia of group B	Irritability
dyspnea	Chest pain
Tinea cruris	Skin erosion
Primary liver cancer	Emaciation
Felty syndrome	tired
Suppurative osteomyelitis	Emaciation
Uterine malformation	Primordial uterus
Ichthyosis	Scales
Atrial flutter in children	The heart sounds low and dull
Obliteral arteriosclerosis	spasm
Leukoplakia of bladder	Urgent urination
Functional gastrointestinal disease	Belch
Hair plucking maniac	Hair breaking mania
Diabetic neuropathy	Glove or sock type shallow and deep sensory impairment
Hyperthyroidism heart disease	* retention of water and sodium
Nail patella syndrome	proteinuria
Pregnancy with tuberculosis	night sweat
Acute arterial embolism in the elderly	Muscle tenderness
Caseous rhinitis	Turbinate atrophy
Acute hematogenous osteomyelitis	Irritability
Neonatal persistent cholestasis jaundice	Heart murmur
Alzheimer disease	Disuse
Viral hepatitis in the elderly	Hepatosplenomegaly
Echinococcosis	tubercle
Acute bacterial prostatitis	Dysuria
Ovarian hyperstimulation syndrome	nausea
Hypnotic poisoning	The photoreaction disappeared
Right center	Shortness of breath
bowenoid papulosis of vulva	Skin scab
Sjogren's syndrome	pericarditis
Acute glomerulonephritis in children	diplopia
acute appendicitis	High fever
Salivary adenovirus disease	Lymphadenopathy
Heavy metal toxic nephropathy	Renal ischemia
Abdominal abscess	It's urgent in the back
Keratosis Trichoderma	xerosis cutis
Radioesophagitis	Choking cough
Perivascular cell tumor	There were Ig and complement deposition in and around the vessel wall
Congenital abnormal erythropoiesis anemia	headache
secondary purulent peritonitis	vomit
Respiratory bronchioles related interstitial lung disease	Chest pain
Lunate osteochondropathy	tenderness
Neurogenetic disease	Irritability
Scalp injury	Excessive blood loss
cerebral haemorrhage	vomit
systolic hypertension in elderly	Mental fatigue
Digholg syndrome	bacterial infection
Pancreatic cancer in the elderly	diarrhea
Hyperventilation syndrome	syncope
Children school phobia	be down in spirits
Pulmonary metastasis	Hemoptysis
Pituitary cyst	Sellar vacuole
Necrotizing gingivitis	fever
Small intestine deficiency cold	Abdominal cold
Adrenal diseases	Drowsiness
Acute sprain of the back of the waist	tenderness
Herpes simplex	Lymphadenopathy
intercostal neuritis	neuralgia
fever	High fever coma
chronic periodontitis	Loose teeth
diaphragmatic hernia	Cyanosis
Acute abdominal hyperlipidemia syndrome	tubercle
Nodular polyarteritis scleritis	Arrhythmia
Acute lymphadenitis	Supraclavicular and anterior scalenus lymphadenopathy
Lumbar hernia	Low back pain
Laryngospasm	spasm
Barthes syndrome	syncope
Small cell carcinoma of thymus	adenoma
mouth ulcer	Oral erosion
Bullous tympanitis	Congestion of tympanic membrane
Duodenal vascular compression syndrome	vomit
Osteosclerosis	Lumbar spine
Alcoholic cardiomyopathy	Arrhythmia
Mitral, aortic and tricuspid syndrome	sclerosis
Tuberculosis of cervical lymph nodes	Lymph node pain
Contact dermatitis	Fear of cold
Post transfusion hepatitis	sclerosis
Acute gastric dilatation	Restlessness
Mental disorders associated with nutritional metabolic diseases	Gastrointestinal dysfunction
Primary tuberculosis in children	Low breath
Acute pharyngitis	Damp heat and sore throat
Neyman pike disease in children	sclerosis
Carcinoma of larynx in situ	sore throat
Children's greenbali syndrome	tenderness
Retropharyngeal abscess	Inspiratory dyspnea
Wugeng vent	Yang deficiency of spleen and kidney
thyroglossal cyst and fistula	blind
Metastasis of heart	pericardial effusion
Pancreatic cystadenocarcinoma	Abdominal mass
Sarcoidosis in the elderly	Shortness of breath
Epiglottis	Shortness of breath
conjunctivitis	Lymphadenopathy
Vertebral basilar steal syndrome	Blurred vision
Benign hydatidiform mole	epilepsy
pulmonary heart disease	abdominal distention
Spondylolisthesis rib syndrome	spasm
Ovarian inflammation	Left lower abdominal pain
Hemorrhagic stroke	Retinal hemorrhage
Cirrhosis of children	hemorrhage
Craniopharyngioma in children	vomit
Brainstem tumor	nausea
Precocious mastoidosis in children	cyst
Depression	Easy to cry
Paragonimiasis	sclerosis
Children allergic purpura	tenderness
Acute renal failure in children	Drowsiness
Grape sarcoma in children	hemorrhage
Lupus vulgaris	Ankylosis of joint
Lacrimal organ disease	Ocular Motility Disorders
Radioesophagitis	Hematemesis
heart disease	Atrial fibrillation
Nodular liquefacity panniculitis	Bowel sounds
neisseria meningitidis pneumonia	Fear of cold
Prepuceitis of penis head	Adhesion of prepuce
Drug allergy	hematuria
Superficial gastritis	Early satiety
Chronic myeloid leukemia	hemorrhage
Cervical spondylotic myelopathy	Frequent urination
Takayasu arteritis	Vision loss
Head difficult to produce	dysuria
Injury of the ulnar collateral ligament of the metacarpophalangeal joint of the thumb	tenderness
Typhoid fever	jaundice
coma	Coma with eyes open
Nyiral depression syndrome	The pulse of dorsalis pedis artery disappeared
gastroenteritis	Dull pain
Paragonimiasis	constipation
Dysentery of damp and heat	abdominal pain
Pregnancy with acquired immunodeficiency syndrome	Persistent fever
colpitis	Mould infection
Tuberculosis of chest wall	Tuberculosis poisoning
Atrial flutter in children	Tachycardia
Pregnancy with erythrocytosis	intracranial hemorrhage
Fracture of the greater tubercle of the humerus	Limited shoulder movement
Hyperthyroidism heart disease	spasm
candidiasis	erythema
Hepatolithiasis	jaundice
Mental disorders caused by psychoactive substances	vomit
Colonosis	Intestinal atresia
Prurigo nodosa	impetigo
Nodular polyarteritis scleritis	tenderness
Nervous headache	Flustered
unstable patella	Infrapatellar pain
Usher syndrome	blind
chronic subdural hematoma	epilepsy
Transitional cell carcinoma of bladder	Urgent urinary incontinence
Pneumothorax in children	Chest pain
Eczema like carcinoma outside the breast	itch
myopia	Blurred vision
Pulmonary alveolar proteinosis	cough
Mental disorders associated with water and electrolyte disorders	Myoclonus
Adult rheumatoid arthritis scleritis	Carpal tunnel syndrome
Lactation disease	High fever
Spondyloarthritis	Joint swelling and pain
Hereditary nephritis	hematuria
Chronic fatigue syndrome	anxious
Children with vascular hemophilia	Mucocutaneous hemorrhage
Menstrual dysmenorrhea at the beginning	vomit
Skin penetrating follicle and perikeratosis	Angle bolt
Antisocial personality disorder	Unplanned behavior
Black fever	Thrombocytopenia
Intracranial metastases	Location signs
Skull base fall	Sensory disturbance
Tuberculosis of spine	Dyskinesia
temporal lobe epilepsy	epilepsy
Hypoparathyroidism in children	Irritable
Cystic protuberance	polyp
Pulmonary encephalopathy	clonus
ductal eccrine adenocarcinoma	fever
Urticaria	fever
Omental cyst	Abdominal pain
Senile hypertension	paralysis
Sympathetic cervical spondylosis	diarrhea
Cavernous hemangioma of liver	Obstructive jaundice
Granuloma of groin	hemorrhage
Primary mixed cold globulinemia vasculitis	Abnormal liver function
Neuroendocrine tumor	diarrhea
Recurrent dislocation of patella	Rocking gait
Hemorrhage in Retroperitoneal Space	Enteroparalysis
Influenza virus pneumonia in children	diarrhea
Central exudative chorioretinitis	Non pathological flying mosquito in the eyes of the elderly
Leukaemia of skin	tubercle
depression	delusion
Adenomyoma of uterus	Early menstruation
spinal tuberculosis	Low fever
Inflammatory infertility of pelvic cavity	Total abdominal pain
Ventricular tachycardia in children	palpitation
Schwarzenema of mediastinum	Dysphagia
Amoebasis vulva	hemorrhage
Infection of sublingual space	tenderness
Myeloangiopathy	Vascular malformation
Sigmoid hernia	tenderness
Complete atrioventricular block	calcification
Poisoning by strychnine	Pupil narrowing
Post cholecystectomy syndrome	fever
Infectious pustulosis	Red halo
benign peritoneal mesothelioma	abdominal distention
Post-traumatic osteoarthritis	trauma
pigmented purpuric lichenoid dermatosis	Macular papule
Rib fracture	Rib pain
Carbuncle	High fever
Retinoblastoma	Visual impairment
Pulmonary germ disease	cough
Cerebral insufficiency	Hearing loss
Rheumatic heart disease in the elderly	syncope
traumatic deafness	vertigo
acute myocardial infarction	Blood pressure drops
Reflex syncope	syncope
Chronic atrophic dermatitis	Leukoplakia
Fracture of femoral condyle	tenderness
spring conjunctivitis	Large nipples of the eyelid and conjunctiva
Abnormal dystocia in soft birth canal	fatigue
Food poisoning in children	Renal damage
Viral meningitis	diplopia
Chronic myelomonocyte leukemia	pale
Cerebral schistosomiasis	Convulsions
Bronchiectasis in the elderly	tired
Mechanical trauma of pharynx	Dysphagia
Nocardiosis	The skin is red and swollen
Pectoralis minor muscle syndrome of beak process	Muscle tenderness
Fulminant acne	Splenomegaly
Ulcerative colitis arthritis	abdominal pain
Primary acute angle closure glaucoma	paralysis
Eugene sarcoma	fever
Chronic adrenal hypofunction	Bradycardia
Hereditary nephritis	Hearing impairment
acute myocardial infarction	Tissue necrosis
AV junctional escape beats	Shortness of breath
Nevus halo	erythema
Orbital mucocele	Ocular Motility Disorders
Streptococcus intermedia infection	diarrhea
Disseminated eosinophilic collagen disease	bacterial infection
Pseudoaneurysm	lumbago
Primary peritonitis in children	Abdominal tenderness
Children with inferior vena cava obstruction syndrome	hematuria
Neonatal diseases	Scleroderma
Heroin kidney disease	Glomerulosclerosis
Adult rheumatoid arthritis scleritis	Loss of appetite
Brachial plexus paralysis in newborn	Abnormal triceps muscle strength
Syphilis in pregnancy	edema
Angioimmunoblastoma lymphadenopathy	Accept the difference
Pregnancy with cervical cancer	Decidual reaction
Urethral syndrome	Frequent urination
lichen planus	Leukoplakia
Congenital myotonia syndrome in children	Blepharospasm
The disease of sucking nematode in children	Photophobia
Primary myelofibrosis	Osteosclerosis
Gastrointestinal calculi	nausea
lung cancer	Dry cough
Yang deficiency	Shortness of breath
Primary lateral sclerosis	spasm
Idiopathic eosinophilic infiltration syndrome of gastrointestinal tract	intussusception
levator syndrome	Upset
Meningocele	Muscle atrophy
faicial recurrent dermatitis	papule
Nape arthralgia	tinnitus
Skin metastasis of breast cancer	Tumor alopecia
Thin endometrium	Spleen deficiency
Tinea lumpa	impetigo
Furuncle of face	Toxic shock
Vascular dementia	aphasia
Diarrhea	Bowel sounds
The oblique hernia of groin in the elderly	Swelling in the groin or obturator
Diffuse fasciitis	Thrombocytopenia
Anterior spinal artery syndrome	incontinence
Meconium blockage syndrome	Bowel sounds
Acinetobacter pneumonia	Urgent urination
Orbital fracture	Eyebrow drooping or low position
Acute sinusitis	headache
Hepatospinal cord disease	Tachycardia
Pyloric obstruction	spasm
Hereditary ataxia	Sensory disturbance
Hereditary spastic paraplegia	Hyperactivity of hand and foot
Lymphocytic choroid plexus meningitis	sore throat
Epiphyseal dot dysplasia	Flat face
Ascaris	PICA
Primary mediastinal infection	Low fever
Rheumatic heart disease in the elderly	Mental fatigue
Malignant melanoma	mole
Precocious mastoidosis in children	abdominal pain
Otitis externa	Lymphadenopathy
Blind colon cancer	Subcutaneous induration
cerebral hemorrhage	Gaze paralysis
Intrabladder hernia	Urgent urination
Mental disorders associated with abnormal thyroid function	anorexia
Congenital atresia and stricture of the intestine	Intestinal atresia
Slow drenching	Mental fatigue
Closed brain injury	dehydration
tropical dyshidrosis asthenia	High fever
neurilemoma of the pharynx	tinnitus
dystocia	Narrow pelvis
Congenital parascaphoid	Varus pedis
Rupture of ovarian luteal cyst	Lower abdominal pain
Primary tuberculosis in children	Lymphadenopathy
Intraductal papilloma	Breast pain
Abdominal vascular injury	His face was pale
Epidermoid cyst	Hypothalamic damage
Amyloidosis in children	cough
Chronic angle closure glaucoma	hemorrhage
Atypical hyperplasia of rectum	edema
malignant lymphoma	hyperhidrosis
Children pigmentosa	Skin damage
Transformational disorder	Myoclonus
Barrett's esophagus	Heartburn
ornithonyssus sting	papule
Type 2 diabetic hyperosmolar coma	Arrhythmia
Interstitial nephritis	Lymphadenopathy
Senile pneumonia	Indifferent expression
Chronic respiratory failure	Respiratory depression
Pelvic connective tissue inflammation	Lower abdominal pain
lichen planus	erythema
Chronic peptic ulcer	Increased salivary secretion
Metastatic liver cancer	lose weight
Collateral ligament injury of knee joint	Swelling and pain of knee
Schistosomiasis and hepatobiliary diseases	Portal hypertension
Cholestasis hepatitis	skin Itch
Cold cough	Long term fever
Dislocation of elbow joint	Elbow deformity
Children with restricted cardiomyopathy	edema
Cardiac insufficiency	Shortness of breath
Chlamydia pneumonia	Shortness of breath
Drow-ai syndrome	diarrhea
Ovarian tumor in children	Anovulation
Diabetes insipidus	dehydration
Benign tumor of nasal cavity	Itchy nose
Secondary hyperkeratosis of vulva	Scales
toothache	Gingival bleeding
Urine essence	White mucinous urine
Aplastic anemia in children	Hematuria in children
Postpartum wind	Irritability
anaesthesia	Loss of consciousness
keratosis solar	Scales
Maladjustment	anxious
Tuberculous empyema	tubercle
Benign lymphoepitheliosis	Dry eye
Acute abdominal hyperlipidemia syndrome	fever
Tetracycline stained teeth	Odour of teeth
Echinococcosis of liver	abdominal pain
Acute gastrodistention	Gastric distension
Chronic extradural hematoma	Abnormal pupil
Pregnancy with hepatitis	abdominal distention
Takayasu arteritis	tenderness
Herpes labrum	Smooth pulse
Chlamydia pneumonia	erythema
schistosomiasis japonica	Fear of cold
Herniation of the disc	Dyskinesia
Atrioventricular junction area pre systolic	The heart beat in disorder
Mental disorders caused by alcohol	Drunk
iron-deficiency anemia	Growth retardation
Renal trauma	tenderness
Brain type paragonimiasis	diarrhea
Urinary calculi	Dysuria
Formalin poisoning	Severe abdominal pain
Septicemic plague	hemorrhage
Ocular toxoplasmosis	edema
pure red cell aplasia	Growth retardation
poliomyelitis	Arrhythmia
Esophageal corrosion injury	Esophageal stricture
Mental disorders associated with intracranial tumors	Dull
Chronic myeloid leukemia	fever
Acoustic neuroma	Hearing loss
Complications during delivery	Oliguria
Heart failure in children	Wheezing
Mental disorders associated with hypertension	Disuse
Dryness and evil cause lung	Tough tongue
Acute psychogenic response	depressed
Specific prostatitis	Urgent urination
Injury of thoracic duct	Shortness of breath
Hemolytic streptococcal gangrene	gangrene
Separation anxiety disorder of childhood	anxious
Nephrolithiasis	hematuria
Japanese encephalitis B	Respiratory alkalosis
Adult umbilical hernia	Dull pain
acute non-specific orchitis	Skin redness and swelling
acute superficial balanoposthitis	Low fever
Berger disease	Inverted nipple
Semiresection of spinal cord	sclerosis
adrenal incidentaloma	Adrenal metastasis
Bitter summer	constipation
Thygeson superficial keratopathy	Blurred vision
Dirty and manic	be subject to changing moods
pulmonary tuberculosis	pneumothorax
Parasagittal meningioma	Mental disorder
Children's sense of urine	shiver
Prolapse of vaginal wall	Lumbric acid
Acute appendicitis	vomit
hydradenoma of vulva	Skin necrosis
Clavicle fracture	Local swelling
Breast cancer of secondary milk	tubercle
Testicular carcinoma	Testicular pain
Porphyria	Tachycardia
Orbital tumor	Exophthalmos
Gastric malignant lymphoma	vomit
Chronic tonsillitis	Halitosis
Complete atrioventricular block	ventricular fibrillation
Bronchoadenoma	Wheezing sound
Idiopathic pulmonary fibrosis	Right heart failure
Tinea bullosa	Blister
acute lymphoblastic leukemia	Menorrhagia
Furuncle of external auditory canal	Earache
Animal dermatosis	Severe itching
Gastric nerdiness	Mental fatigue
Hereditary diseases of nervous system	Hair abnormality
Pesticide poisoning nephropathy	dizzy
Primary peritonitis in children	edema
Atopic dermatitis	Blood fever
Ferritic erythrocytic anemia	Pale skin
Oviduct ovarian abscess	It's urgent in the back
Giant retinal detachment	Vitreous liquefaction
Syphilis of esophagus	Esophageal fistula
malignant lymphoma	Demyelination
Vocal cord summary	A coarse voice
Lacrimal gland hyposecretion	Eye distension
Chronic eosinophilic pneumonia	Progressive respiratory distress
Spinal vascular malformation	hemorrhage
cerebral venous sinus thrombosis	headache
Prostatic cyst	Frequent urination
skin disease	abscess
Gliomas	Emotional cancer
Children with high viscosity syndrome	Nystagmus
Blepharon poison	gangrene
Cytomegalovirus uveitis	Dyskinesia
hemorrhagic stroke	edema
paraplegia	Sensory disturbance
rhinitis	A runny nose
Foreign body in pharynx	Tingling
Hepatorenal syndrome	Renal tubular necrosis
Malignant lymphoma of bone	Webster's ring
Vulvar Crohn's disease	Chapped skin
Craniopharyngioma in children	Growth retardation
pure red cell aplasia	pale
Hantavirus lung syndrome	Conjunctival congestion
wegeners granulomatosis	gangrene
Otogenic brain abscess	abscess
Chronic adrenal hypofunction	Listless
Venereal lymphogranuloma	It's urgent in the back
Uterine sex infertility	abdominal pain
Nonfunctional parathyroid cyst	tubercle
Parapharyngeal space infection	It's hard to open your mouth
Giant cell arteritis scleritis	edema
Spontaneous pneumothorax in the elderly	Pleural adhesion
Children's Lais syndrome	hemorrhage
Median nerve injury	Monkey's hand
Fibroosteoarthritis	Hypercalcemia
Vitamin D deficiency	Pillow baldness
Pericardial metastasis	Heart sounds far away
Osteoextension	Dwarfism
Cupola like virus gastroenteritis	diarrhea
Dermatomyositis without myopathy	Scales
Acute hemorrhagic necrotizing enteritis in children	Total abdominal pain
Cerebellar atrophy	Dysphagia
Anal sinusitis	Dull pain
Hemangioblastoma	Hemianopia
benign prostatic hyperplasia	Furcation of urine
Gasoline poisoning	clonus
Diffuse otitis exterioris	Diffuse erythema of skin
Periodontal abscess	edema
Syphilitic cardiovascular disease	left ventricular hypertrophy
Impotence	Wet scrotum
Neural tube malformation in children	Muscle atrophy
Allergic pneumonia	cough
Spinous skin tumor of hairsheath	sclerosis
Cholelithic obstruction	abdominal distention
Diabetes and hypertension	Emaciation
Gastrosinusitis	Heartburn
Leiomyosarcoma of stomach	Dull pain
Steroid dependent dermatitis	Withdrawal reaction
Hemoglobin m disease	Right heart failure
Prostatic abscess	hematuria
Hypertrophy of pharyngeal tonsil	Enuresis
Organochlorine pesticide poisoning	Tendon hyperreflexia
Distal atrophy of upper limb in young people	Reflection anomaly
keratosis palmoplantaris nummularis	Hyperkeratosis
Toxic amblyopia	Photophobia
Black papular dermatosis	Scales
Chronic renal failure in the elderly	vomit
Cytomegalovirus uveitis	jaundice
Craniocervical malformation	Dysphagia
Degenerative ligamentum flavum hypertrophy	limp
Chronic enteritis	Abdominal colic
Atrophic pharyngitis	Laryngeal lymphofollicular hyperplasia
vitamine E deficiency neuropathy	Ophthalmoplegia
Tinea lumpa	Skin scab
Non dependent substance concomitant dependence	gain weight
Vasodilation of antrum	Gastric acid deficiency
Acute injury of muscle tendon unit	The joint between muscle abdomen and tendon was slightly missing and depressed
Pemphigus vulgaris	Pemphigus due to deficiency of both qi and Yin
Fanconi syndrome	Saddle nose
Infectious acute poisoning encephalopathy	Hearing loss
metastatic tumor in orbital	hemorrhage
Intracranial cholesteatoma	Convulsions
Viral pharyngitis	Fear of cold
Abnormal dystocia of the bone delivery tract	Abnormality of bone birth canal
Yang deficiency	hiccup
Mechanical trauma of throat	Cleft larynx
mycotic infection	Recurrent infection
Immunoblastoblastosis type I	fever
Acute hemorrhagic conjunctivitis	Painful Eye
Hepatoma	Localized hepatomegaly
Late skin porphyria	Macular eruption
Renal damage of primary megaglobulinemia	hemiplegia
Prolapse of gastric mucosa	Tingling
Proximal (type II) tubular acidosis	anorexia
Meningioma of the middle cranial fossa	Hearing loss
adenoidal hypertrophy	Speak with a nasal voice
Obstruction of upper airway	Choking cough
Thoracic outlet syndrome	The chest is narrow and flat
congenital stenosis of duodenum	Emaciation
Mucocutaneous lymph node syndrome in children	diarrhea
Hemangioblastoma	Unsteady gait
Blue tympanic membrane and cholesterol granuloma	Fibrosis of gallbladder wall
Intermediate uveitis	Black shadow in front of one eye
Stress ulcer	trauma
cystitis	Lower abdominal tenderness
Chigger dermatitis	skin Itch
Children with great arteritis	night sweat
Spinal cord injury	abdominal distention
Hypertensive encephalopathy	Drowsiness
Damp heat of spleen and stomach	Malnutrition
Otolithiasis	vomit
Dilated cardiomyopathy	Cardiac hypertrophy
Tricuspid valve downward movement deformity	Shortness of breath
Melanoma of vulva	dysuria
Chocolate cyst rupture of ovary	Blood pressure drops
Acute epididymitis	tenderness
alcoholism	Tremor
Hemorrhagic diseases in children	Muscle bleeding
drug eruption	Purple spot
Recurrent retroperitoneal tumor	Varicocele
Congenital abnormal intestinal rotation	Duodenal dilatation
For aphthous	Local burning
Anal polyp	Rectal polyps
Goiter of thyroid	palpitation
Aseptic meningitis syndrome in children	headache
Double aortic arch	Cerebral anoxia
Osteoma	Exophthalmos
Sore throat	bacterial infection
Toxoplasmosis	Mental disorder
Rhinosclerosis	Dry throat and burning sensation
Glans pericarditis	Red skin
Stress urinary incontinence	sneeze
Tropical eosinophilia in children	Wheezing sound
Pseudoparathyroidism with fibrocystic osteoarthritis	Bone deformation and shortening
Simple tuberculosis of spine	Loss of appetite
Mental disorders associated with abnormal glucose metabolism	Tardiness
Acute renal failure in newborn	Anuria
Snake bite	Cyanosis
Nodular polyarteritis scleritis	Hypochondriac pain
Purpura nephritis in children	Marmalade stool
Primary small vasculitis renal damage	fever
Encephalotoxoplasmosis	Mental disorder
Acute necrotizing enteritis	Black stool
Ascaris oculomaris	weakness
lactational mastitis	Breast tenderness
Hemolytic anemia caused by hydrogen arsenide	Renal damage
Tendinitis of flexor of fingers	The flip of the trigger finger
Parapharyngeal space infection	spasm
Extradural abscess in children	Convulsions
Lichen planus in the mouth	Macular eruption
Echinococcosis granulosus	cyst
Thyroid associated ophthalmopathy	inflammation
Abnormal dystocia of the bone delivery tract	limp
Hyperthyroidism in children	Hypomenorrhea
lyme carditis	fever
Poisoning of crude cottonseed oil	Numbness of limbs
Anaerophilic pneumonia in the elderly	Shortness of breath
Pseudocontractions	Abdominal pain in second trimester
Adhesions in the oropharynx	Circumpharyngeal dyskinesia
Other Salmonella infections in children	nausea
Acute pancreatitis in children	acute abdomen
Urethra tumor	dysuria
Diabetic gastroparesis	Heartburn
Esophageal carcinoid	asthma
Dengue haemorrhagic fever	Restlessness
Imbalance of intestinal flora	abdominal pain
Pancreatic true cyst	tenderness
Prepuceitis of penis head	hemorrhage
Facial sores	itch
reflectory somatic neuropathy	Dyskinesia
Hysteria	Association disorder
Congestive heart failure in children	Dry cough
Endemic cretinism	Giggle
Mental disorders associated with epilepsy	Thinking disorder
Sores	Chicken breast
Hepatospinal cord disease	abdominal distention
Myocardial infarction in the elderly	Chest tightness
[truncated: 88,842 more rows]
