# Supplementary material for: A knowledge graph based question answering method for medical domain
Source: PeerJ Comput Sci. 2021 Sep 1;7:e667. doi: 10.7717/peerj-cs.667 (PMC8444078; doi:10.7717/peerj-cs.667)
Supplement: Supplemental Information 2 [file peerj-cs-07-667-s002.zip › E-disease.xlsx]

## Sheet: Sheet1
mucinous eccrine carcinoma
Thrombotic thrombocytopenic purpura in children
Congenital torticollis in children
Sjogren's syndrome
brain tumor
Summer heat
Breast cyst
Subperiosteal abscess of orbit
dislocation of joint
Lymphadenobiliary syndrome
Blood shadow cell glaucoma
Congenital coronary artery fistula
Impetigo
Throat stab
Coats disease
Post transfusion hepatitis
Snap your shoulder blades
Lymphomatoid granuloma
Less menstruation
Megakaryocytic leukemia
Leukoplakia invading the eyes
Colorectal adenoma
Borderline tumor of ovary
Pharyngeal trauma
Pilonidal sinus and pilonidal cyst
Neonatal gastric perforation
Peptic ulcer in children
Cortical hyperhidrosis
Pregnancy with cervical cancer
Hypertensive encephalopathy
Breast milk jaundice
Large granule lymphoblastic leukemia
Congenital retinoschism
Children obsessive compulsive disorder
Stenosis of aortic orifice
Herniation of thoracic disc
myocarditis
Pancreas Bile Syndrome
Hepatogenic renal damage
Retinal lesions with artery occlusion or stenosis
Children's joint bending syndrome
Fallot triad
Neurofibroma of vulva
Congenital obstruction of ureteropelvic junction in children
Non organic cold Yin
Heat dampness
Eisenmann syndrome
Sublingual gland cyst
Web and ring of esophagus
Sinus bradycardia in children
Reactive perforation collagen disease
Acute infection in elderly cancer patients
Staphylococcal scald like skin syndrome
frontotemporal dementia
Frost like dendritic retinal vasculitis
Protein energy malnutrition
Szary syndrome
Malignant melanoma of anorectal
Suppurative thyroideitis
Atopic dermatitis
Scarlet fever
Tar black change
Tuberculosis of cervical lymph nodes
IgA nephropathy in children
Malignant hemangioendothelioma
Fungal ethmoid sinusitis
Chronic pyelonephritis in the elderly
Almond poisoning
Echinococcosis of Paragonimus
Pregnancy complicated with hysteromyoma
Cardiovascular and thromboembolism syndrome
Emphysema of the uterine cavity
Neonatal B streptococcal infection
Congenital dislocation of hip
Simple freckles
Acute hemorrhagic necrotizing enteritis in children
Pregnancy with rheumatoid arthritis
Specific prostatitis
Small intestinal hemangioma
Spontaneous intraventricular hemorrhage
typhoid myocarditis
Papilloma of larynx
Meniscus degeneration
Avulsion of scalp
Inferior appendage of anterior spinal artery ischemia syndrome
Congenital syndynia
Primary lymphoma of the heart
cerbal syncope
Esophageal cyst
Trichiasis
Neurogenic bladder in children
Idiopathic acute tubulointerstitial nephritis
Craniostenosis
Benign hydatidiform mole
Acute pain
Injury of the ulnar collateral ligament of the metacarpophalangeal joint of the thumb
Tympanitis
Lens dislocation
Ventricular arrhythmia
Fetishism
acute appendicitis
Acute bacterial prostatitis
啘
Ulcerative colitis in children
Granuloma of groin
Chronic blood-derived osteomyelitis
Vulvar boils
Prolapse of rectal mucosa
Glans inflammation
Cardiac sarcoidosis
Thyroid cyst
Ahong disease
Senile psychocerebral syndrome
Hereditary diseases of nervous system
Kaposi sarcoma
Leiomyoma of orbital
Electric shock and lightning strike in children
cystadenoma
hyperreflectory rhinitis
Ewing's sarcoma
Eugene sarcoma in children
Interstitial lung disease
Neurosyphilis
Kissing disease
injury of duodenum
Urinary tract obstruction
noncompaction of ventricular myocardium
Type 1 diabetic neuritis
Prolactinoma of pituitary
Cold wind lung
Gastropathy of Drugs
scar uterus
Arteriosclerosis
Fracture of phalange
Enterofistula
Rodenticide poisoning
Senile hypoglycemia coma
prostatic cancer
Generalized follicular hamartoma
Pleomorphic
Cold agglutinin syndrome
Necrotizing fasciitis of abdominal wall
Adenoid cystic carcinoma of skin
Tuberculous empyema
Abdominal hernia
Hematopathy
Simple periodontitis
Iron poisoning
puhmonary mucormycosis
Lumbar facet instability
sclerodermal esophagus
Watershed cerebral infarction in the elderly
Acoustic neuroma
folic acid deficiency neuropathy
Chondromyxoid fibroma
Superficial punctate keratitis
Chronic strain of cervical and back fascial fibrositis
Early invasive squamous cell carcinoma of vulva
Retinal hiatus
Chapped nipple
Myositis
Intraspinal hemorrhage
Idiopathic skin calcification
Attention to defects
Adenocarcinoma of small intestine
Parasite urinary tract infection
Cirrhosis of children
Hepatitis B in newborn
Blepharitis
Tooth wear
Perianal abscess
Epithelioid sarcoma
Acute sinusitis
Urethral trauma
Gall fever
Chronic urticaria
Tuberculosis myelitis
diarrhea
Pulmonary plague
Pregnancy hypertension syndrome
Stagnant purpura
Acute tonsillitis of tongue
Chronic pulmonary heart disease
Stenosis of nasal valve area
urinary incontinence
Toxic nodular goiter
Xanthoma
Lipidosis
Mental disorders caused by alcohol
Pregnancy with hypoparathyroidism
Ocular lesions of meningioma of sphenoid ridge
Trichomonad
Liposarcoma
Barrett esophagus
Atrial premature beat
Osteochondropathy of vertebral body
Plasmacytosis
Cyclonematodiasis
Vitamin D poisoning
Acrophobia
Acute sprain of the back of the waist
Oligospermia
Intraocular hypertension
jellyfish dermatitis
Giant cell tumor of tendon sheath
ulcerative colitis
Bleeding from gastric and duodenal ulcer
Extrapyramidal diseases
ciliary block glaucoma
Malignant small sweat gland poroma
Persistent ectopic pregnancy
Acute transverse spinal cord inflammation in children
Sacroiliac tuberculosis
Streptococcus B infection
Congenital anorectal malformation
residue placenta
Chronic glomerulonephritis in children
Motor neuron disease in the elderly
Thrombosis of intracranial venous sinus
Purpura gloves and socks like syndrome
Ocular tumor
Chronic catarrhal conjunctivitis
Old dislocation of temporomandibular joint
Spinal trauma
Gasoline poisoning
Physical and mental diseases
Varicose veins of lower extremity
Trichinosis
Elderly acute non lymphoblastic leukemia
Crush syndrome
hematoporphyric peripheral neuropathy
Cold anti body autoimmune hemolytic anemia
Perforation ulcer of posterior wall
Hepatitis C
dengue fever
Acute lymphadenitis
Hereditary ellipsoid erythrocytosis
Neurometastatic tumor
Osteoblastoma
Desert sores
Imperforate anus
Endoplasmic phlegm nucleus
Scoliosis
Early pregnancy response
Syphilitic scleritis
Ocular lesions of squamous cell carcinoma of the sinuses
Bidirectional ventricular tachycardia
Dysentery
Infantile contracture
Extreme lateral lumbar disc herniation
Erythema of fire
Postpartum psychosis
Multiple arteritis
Allergic rhinitis in children
avian influenza
Periarthritis of shoulder
Focal glomerulosclerosis
Anisometropia
Plasmacytoma
Microvascular hemolytic anemia
Infectious acute poisoning encephalopathy
Larynx nucleus
Spermatozoosis
Congenital atresia of posterior nostril
Tubal cyst
Styloid process syndrome
Calcaneal fracture
Patent ductus arteriosus
Elderly ischemic cardiomyopathy
Deficiency of stomach yin
Fracture of ulnar radial shaft
Lobular pneumonia
Deviation of nasal septum
Chondroblastoma
Congenital megaglossia
Sporadic goiter in children
Idiopathic thrombocytopenic purpura
Glossopharyngeal neuralgia
Congenital defects of gastric musculature
Impregnated foot
Rupture of ovarian tumor
Acute myeloid leukemia
Intracranial hypobaric headache
Cholangitis stenosis
Gastric retention *
Leukoplakia
Nevus of ITO
Acute abdominal hyperlipidemia syndrome
Periodic paralysis
Tuberculosis of bone and joint
Sequelae of polio
Children with multiple renal tubular dysfunction syndrome
Acquired bullous epidermolysis
Eosinophilic adenoma
Hematoma of basal ganglia
Dampness sores
Somatostatin tumor
Root canal therapy
infantile vulvitis
Chronic renal failure
Herpes of lips
Infantile gastric agglomeration
Unilateral renal deficiency
Terminal neuritis
cirrhosis
Prickly fish
Bipolar disorder
Spinal vascular malformation
delayed psychogenic reaction
Vulvar vagina gum syndrome
Lacquer dermatitis
Pseudomonas aeruginosa meningitis
Periorbital pigmentation
Breast cancer sarcoma
Laryngospasm in children
Turpentitis
Teratoma of ovary
Eczema like breast cancer
Metanephric adenoma
swelling and aching of gum
Spinal fracture
Farmer lung
chronic pancreatitis
Pregnancy myocardial infarction
The pressure of the sensory branch of radial nerve
Asthma in the elderly
Hereditary allergic dermatitis
Post brain injury syndrome
Yang deficiency
Raynaud's syndrome
Allergic Bronchopulmonary Aspergillosis
Acute suppurative peritonitis
Tuberculosis of conjunctiva
Haemorrhagic disease
Idiopathic urinary calcium increase in children
Injury of glossopharyngeal nerve
Chikungunia viral disease
Vasoactive intestinal peptide tumor
Kawasaki disease
Cholesterol pneumonia
malignant granuloma
Sweat evidence
Congenital deformity of bone and joint
Gastric varices
Shell a syndrome
Spleen water
Flash back
Uveitis caused by human immunodeficiency virus
Hereditary globulocytosis in children
Spinal vascular disease
Anemia caused by folic acid deficiency
Fulminant acne
Pulmonary histiocytosis
Ischemic colitis
Fetal toxicity
Echinococcosis granulosus
Ependymoma
Multifocal motor neuropathy
IgA nephropathy
Epicanthus
Endocardial elasticism
acute infective gastritis
gonorrhea
spinocerebellar degeneration
desmoplastic fibroma
Mycosis fungoides
Ectopic and dislocation of crystal
herpes zoster pdpebrN dermatitis
Metastasis of spine
Thoracolumbar fractures
Psoriatic arthritis
Mental disorders associated with sporadic encephalitis
mouth cancer
Stone girl
Lymphocytic choroidal plexus meningitis
Superior mesenteric artery compression syndrome
Blepharoplasma
Arthralgia
Allergic contact dermatitis
Functional incontinence
Senile hypothyroid heart disease
Glycogen storage disease type V in children
Echinocystis
Dermatitis of mulberry caterpillar
Youth psychological treason
Myelodysplastic syndrome
Liver transplantation
Acanthoma nigrum
Congenital erythropoiesis anemia in children
Partial anomalous drainage of pulmonary vein
Chicken breast
Entropion of eyelids
Giardiosis
Retinitis
Input loop syndrome
jaundice of the newborn
Diffuse esophagospasm
Crohn's disease of esophagus
silicosis
Childhood asthma
missile craniocerebral injury
Stomach heat
Rotator cuff injury
Menstrual sense of urine
Benign lipoblastoma
Eustachian tube obstruction
Renal damage of infective endocarditis
Closed injury of trachea
Fracture of styloid process of radius and ulna
Internet Addiction
Perimaxillosis
Tuberculosis of hip joint
Erosive burn of esophagus
Patent ductus arteriosus in children
Megathrombocytopathy
Pupil membrane
ectopic pregnancy
Secondary systemic amyloidosis
Hypertension in children
pseud-omeigssyn drome
Hypophysis anterior lobe dysfunction
Interstitial cystitis
Tuberculosis of breast
Yin deficiency fever
Leukopentheimyelination of brain
Impatience
The disease of sucking nematode in children
Simple tuberculosis of spine
Metastasis of cervical lymph nodes
Yin sweat
Aphthous fever
Implicit inclination
Umbilical hernia
Direct carotid cavernous fistula
Malaria of lung
Skin diseases caused by nickel and its compounds
Bladder bleeding
Phobia in children
Persistent junction area reentrant tachycardia
Benign hypertension arteriosclerosis
Stress urinary incontinence
MYOFIBROSITIS
Sleepwalking
Fungal infection of skin
fever
Mycoplasma pneumonia
Hypophysis in adults
Boric acid poisoning
Purpura simplex
gastritis
Upper trunk thoracic outlet syndrome
Hepatitis B
Mitochondrial encephalomyopathy
Condyloma acuminatum
Smooth muscle hamartoma
Gastrointestinal foreign body
Brain edema and intracranial hypertension syndrome in children
Amyloidosis of kidney
Furuncle of external auditory canal
Cysticercosis of extraocular muscle
Congenital esophageal stenosis
Children with extradural hematoma
Histiocytosis
Pruritus
Rabbit fever
unstable hemoglobin disease
Perinephritis
Acute nasopharyngitis
Nasopharynx sarcoma
Thyroid cancer
Mucopolysaccharide storage type V
Wine swelling
Glioma
Multiple site primary cancer of female genital tract
Left posterior branch block
Vestibular glandular inflammation
Hild disease
Aphasia
pituitary crisis
Intestinal Ascaris
Transitional cell carcinoma of bladder
Unstable angina in the elderly
Leukoplakia of vulva mucosa
Injury of supraspinous ligament
Damp poison
Benign congenital muscular relaxation syndrome in children
Monthly labor disease
Alzheimer disease
Small intestine injury
Five organs arthralgia
Caries
Dysphagia
Acute haemorrhagic necrotizing pancreatitis
Prurigo nigra
latent glomerulonephritis
Sporadic goiter
Smith fracture
Laryngotracheal esophageal fissure
1 / 3 fracture on ulna with dislocation of radial head
Spinous process fracture
Familial mixed hyperlipidemia
postoperative reflux gastritis
Infection of infraorbital space
Familial abnormality β Lipoproteinemia
Abdominal aortic thrombosis syndrome
Vitamin C deficiency
cystic fibrosis of pancreas
Third lumbar transverse process syndrome
Corneal abrasions
Orbital parasite cyst
age-related macular degeneration
Blood labor
Pasini pierni progressive skin atrophy
Persistent protuberant erythema
Burst orbital fracture
Fever of internal injury
Functional uterine bleeding
Intracranial teratoma
Acute disseminated encephalomyelitis in children
Asthma persistence
Hyperthyroidism osteopathy
Tubal obstruction
Orbital cellulitis
orbital meningoencephalocele
Orbital neurinoma
Brachial plexus injury
Urethral injury
Testicular malformation
Paranoid state
Short bowel syndrome
Escherichia coli gastroenteritis
Infrared injury
Papillitis and areola
Chigger dermatitis
Type I renal tubular acidosis
Hemorrhoids bleeding
Idiopathic non sclerotic portal hypertension syndrome
Meckel cell carcinoma of vulva
Fracture and dislocation of the basal part of the first metacarpal
Congenital scoliosis
Disaccharidase deficiency
Nasalis
Remove the bags under the eyes
Necrotizing gingivitis
Cryoglobulinemia
Primary IgA nephropathy
Strawberry Hemangioma
Internal jugular vein injury
Congenital vascular atrophy skin heterochromatosis
Choroidal metastasis
coma
Abnormal termination of coronary artery
Neurasthenia
recurrent aseptic meningitis
Cerumen adenoma
Hemifacial atrophy
Cholesterolosis of gallbladder
Barthes syndrome
Non paroxysmal atrioventricular junction tachycardia
Partial differentiation of acute myeloid leukemia
Diabetes mellitus in the elderly
Hind - schlere - kesschen disease
Buccal space infection
Interstitial cystitis, localized vulvitis and disdain vaginitis syndrome
Fistula of areola in non lactation
Sha Qi
Congenital anorectal malformation in children
Traumatic retroperitoneal hemorrhage or hematoma
Tendon injury
Male alopecia
Cerebral edema
Tuberculosis of skin
Bacterial meningitis in the elderly
Hordeolum
Mucus producing papillary carcinoma
Primary brainstem injury
Coagulation dysfunction
congenital sensory neuropathy
Lymphocarcinoma
Hepatitis B in children
Otogenic vertigo
Iliac groin neuralgia
Human herpesvirus-6 infection
Leiomyosarcoma of the remnant stomach
Submental augmentation
Ecchymosis of heel
Recurrent linear spinous layer loose dermatosis
X-interlocking ichthyosis
Sexual dysfunction in the elderly male
Fungal keratitis
Congenital esophageal repetition
multiple glandular deficiency syndrome
Ossification of cervical ligamentum flavum
thoracic outlet syndrome
Aneurysm of thoracic and abdominal aorta
Radiation enteritis
hypokalemic periodic paralysis
Open pneumothorax
Infective abdominal aortic aneurysm
Prenatal hemorrhage
Foot odor
acute icteric viral hepatitis
dumping syndrome
Fatigue fracture
Clavicle fracture
Cellulitis around tonsil
Hepatitis B Related Nephritis
Pancreatic fistula
Lung diseases
phobia
Maxilla retraction
Sciatic nerve injury
Atrophy of brain
Lateral ventricular tumor
Insomnia and dreaminess
Children with arcuate leg syndrome
Stable angina in the elderly
abdominal distention
Tumorous Polyp
Acute bronchitis
Hypotonic glaucoma
Complications of birth control
Traumatic deafness
Eosinophilic gastroenteritis
Oral malignant tumor
Juvenile chronic myeloid leukemia
Toxic purpura
Congenital ovarian hypoplasia in children
amblyopia
Intraocular lesions
sphincter of Oddi dysfunction
Acute lung abscess
Pneumothorax in children
Complete anomalous pulmonary vein drainage
Pulp necrosis
Vaginal bleeding
Congenital atresia of the posterior nostril
Atypical hyperplasia of rectum
Anemia in children
Cretinism
food poisoning
Giant hypertrophic gastritis
Dysfunction and rupture of papillary muscle in the elderly
Congenital microtia
Gastrinoma
CD30 positive skin T cell lymphoma
Ulcerative colitis
Abnormal hemoglobin disease
Biliary cirrhosis
Flatus yellow tumor
Pigmentation
Toxemia
Injury of larynx intubation
Lai's syndrome
Bladder fistula
Recurrent dislocation of patella
Production
Bladder tumor
Portal hypertension gastropathy
Papular urticaria
Megaloblastic anemia in the elderly
Mucosa related tissue lymphoma
Lumbar hernia
Malignant mucinous tumor of left atrial
Acute cervical disc herniation
Lobar pneumonia
Ischemic pleomorphic ventricular tachycardia
Renal tubular acidosis
Acute laryngitis in children
Venous thrombosis
High iodine goiter
Renal damage of primary monoclonal globulin disease
Rheumatic heart disease in the elderly
Trypanosomiasis
dermatomyositis and polymyositis
Dermatophyte
Acute cystitis
Multiple pregnancy
Epistaxis
Sigmoid fistula of bladder
Herpes zoster in eyes
Exposure keratitis
Rosacea tuberculosis rash
Ascites
Multiple nipple and multiple breast deformity
Fulminant liver failure
Cardiogenic shock in the elderly
Adenoid hypertrophy in children
Pericardial metastasis
Return to breast
Meridians fever
Vasovagal syncope
Vasculitis
Periretinal phlebitis
Fordyce disease
Persistent primary vitreous hyperplasia
anaesthesia
Screen face
Dentin hypersensitivity
Capillary hemangioma
Non parasitic cyst of liver
Cardiogenic shock
Fetal red
Spontaneous rupture of esophagus
urethritis
Renal magnesium loss
Omental cyst
Tonsillitis
Leiomyoma
tongue cancer
Trachea and bronchitis
Traumatic dislocation of the shoulder
Mental disorders associated with epilepsy
Vulva leukoplakia
Dislocation of hip joint
Rift Valley fever
Chronic simple pharyngitis
Epiphysis separation of upper humerus
Nerve injury of lower extremity
adult scleredema
Neuralgia of gluteal epithelium
Sebaceous adenocarcinoma of eyelid
keratosis pilaris atrophicans
Nyaneurysm
Nodular thyroid lesions
Pneumocystis carinii pneumonia in children
Inflammatory carcinoma of scrotum
Malignant fibrous histiocytoma of vulva
Fibroma of ovary
Rectal atresia
Outer Exudative Retinopathy
Knee arthritis
Paragonimiasis
Pulse arthralgia
Ascaris
Mercury poisoning
chronic mucocutaneous candidiasis
Double lesions of mitral and aortic valves
cauda equina syndrome
Osteoarthritis in the elderly
Cold with heat and humidity
Closed spinal cord injury
Bladder colostomy
colon anaphylaxis
Concealed breast cancer
Sudden cardiac death syndrome
mycoplasma infection
Superior mesenteric artery compression syndrome
Congenital ano-rectal malformation
Acute arterial embolism in the elderly
Stinging and biting by poison insects
Supination syndrome
Follicular ichthyosis
Foreign body and foreign body obstruction in children's gastrointestinal tract
Cosmetic dermatitis
lichen sclerosus
Epidemic encephalitis B
Acute lymphoblastic leukemia in children
Thyroglossal cyst
Epicondylitis of humerus
Congenital iridocosis
Intestinal stenosis
Radiation heart damage
Rash hair cyst
Hereditary hyperferrihemoglobin
Valvular disease
Too much sodium
Lymphoid polyp in children
Refractory epilepsy
orbital inflammation
Mental disorders associated with cerebral arteriosclerosis
Flaccidity syndrome
Ischemic hepatitis
chronic prostatitis
aneurysm
Sclerosing osteomyelitis
Eosinophilic granuloma of orbital
Congenital knee deformity
Pediatric drug dermatitis
Sexual pain
Spondylosis
endocarditis
Fracture of external condylar neck of humerus
hepatopathy
Amniotic fluid embolism
Supracondylar fracture of femur
Cholelithiasis
Double ureter
renal carcinoma
Sneezing
pheochromocytoma
Epidemic hemorrhagic conjunctivitis
Burns of the thousand foot insects
small cell lung cancer
Medullary paralysis
Sweat spot
tuberculous mesenteric lymphadenitis
Pregnancy with rheumatic heart disease
Dislocation of metacarpophalangeal joint
Infantile flatgut Qi pain
Seminal vesicle stone
Perforation of typhoid
Impotence
Chronic ulcerative colitis
Erythema
Primary lymphoma of bone
Acute vulvar ulcer
Condyloma acuminatum of vulva
Endocrine hypertension
Epidermoid cyst of vulva
Varicose leg
Mental disorders associated with brain trauma
Pregnancy with acute appendicitis
Cholestasis hepatitis
Osteomyelitis of vertebrae
Alveolar capillary block syndrome
Uveitis caused by human T-lymphocyte type I
Empty asthma
Mediastinal emphysema
Blood arthralgia
tympanitis
Myocardial infarction of atrium
Chest wall tumor
Retinal vascular disease
pulmonary aspergillosis
Iron deficiency anemia in the elderly
Metastasis of heart
Progressive pigmentation purpura skin disease
Allergic rhinitis
Oligodendrocytoma
gluten-induced enteropathy
hha
Eosinophilia myalgia syndrome
Diseased sinus
Otomycosis
Radial fracture
Hypokalemia
scapulohumeral periarthritis
Syphilis
Celiac diarrhea
Calcification of prostate
Salivary inflammation
Hepatopigmentation syndrome in children with jaundice
Intrathecal hematoma of rectus abdominis
Axenfeld liger syndrome
Idiopathic necrosis of the femoral head
Trichosporosis
St Louis encephalitis
Injury of posterior tibial artery
Renal cancer in the elderly
Fibrotic syndrome
Chronic neck soft tissue injury
Vaginal sarcoma in adolescents and children
Cicatricial stenosis of larynx and trachea
Pigmented villous nodular synovitis
coxsackie virus eruption
Spleen injury
Neuroma of skin
Amniotic band syndrome
A thrill
Nodular polyarteritis
Fracture of the base of the first metacarpal
Ilex
Hypocalcemia and hypomagnesemia
Arrhythmia induced right ventricular cardiomyopathy
Simple eosinophilia of lung
Anterior vaginal wall swelling
Pyogenic granuloma
Vulvar yolk cystoma
Cryptococcal meningitis
Amoebasis
chronic pharyngitis
Non organic vaginal spasm
Pustulosis of hair follicles
Bacterial dysentery in children
subclinical hyperthyroidism
Indirect carotid cavernous fistula
lymphoma
Paraneoplastic syndrome
Acute leukemia in the elderly
cervical carcinoma
intestinal hemorrhage
Acute dislocation of patella
Secondary myelofibrosis
Acute carbon monoxide poisoning
Rashuyou Grahame little syndrome
Mitochondrial myopathy
Oropharyngeal cancer
Islet cell hyperplasia
Neovascular glaucoma
chronic pancreatitis
Spinal tuberculosis
Hereditary dyskinesia multiple neuritis
Diabetic neuropathy
Intestinal vascular malformation
Don't choke
Paroxysmal ventricular tachycardia
Colon cancer
Atrioventricular tube malformation
Gastroparesis syndrome
The disease between gods and thoughts
insomnia
Children with yakesh syndrome
Dermatophytosis
Malocclusion
Hypertriglyceridemia
Alveolar proteinosis
chronic gastritis
Thyroid nodule
Hemangioma of vulva
Pustular erosion of scalp
Keratoacanthoma
Congenital cystic dilatation of bile duct
Children's ileocele syndrome
Hyperprolactinemia
Urethral calculi
Chronic fibrothyroiditis
Phlegm dampness obstructs lung
Achalasia of cardia
Lang Ovi syndrome
Gallbladder colon hepatoflexure syndrome
Pemphigus vulva
Metabolic acidosis in the elderly
Candida infection
Ocular lesions of NPC
Artificial joint revision
Systemic scleroderma
Children with low cardiac discharge syndrome
Avulsion of optic nerve
Children with attention deficit disorder
Hypoplasia of enamel
pyogenic osteomyelitis of vertebra
Iliac vein compression syndrome
Myoclonus
Choledochectasis
Child aggression
Children learning disabilities
Hyperinsulinemia
Chronic cervical lymphadenitis
Brain glioma
Diarrhea in infants
Contact dermatitis
Ceramic workers pneumoconiosis
Gonococcal anocolitis
Acute suppurative thyroiditis in children
Acute renal failure after burn
Yin tinge
Fracture of the inner epicondyle of humerus
Impotence of tendons
Celiac stem aneurysm
Myofibromatosis in infants
Double pupil
Subarachnoid hemorrhage
Idiopathic eosinophilic syndrome
Soft tissue deformity of chest wall
Liposarcoma of vulva
Acute Senility Appendicitis
Hypercholesterolemia
Facial neuroma
Maladjustment
Secondary adhesive arachnoid
Eosinophilia
Damp heat bet
Seborrheic keratosis
Lichen planus of tongue
Renal damage of primary megaglobulinemia
Teratoma of pharynx
Cyanosis of hand and foot
Food
Gonorrhea complicated prostatitis
Osteoid osteoma
Secondary thrombocytopenia in children
Hysteria
Giant disease
Nape arthralgia
Hepatolenticular degeneration
Preexcitation syndrome
Thrombosis of superior mesenteric vein
Spot fever
Left ventricular double outlet
Transient ischemic attack
Chondroma
Nystagmus
Spina bifida and related deformities
Callosum
Rectal hemorrhage
Orbital meningioma
Thunder head wind
Abdominal Angina Syndrome
Pigmentation of the reddish nucleus of the pale globular substantia
Congenital heart disease in children
Bacterial dermatosis
Subdural abscess
Abscess of the rectum fossa of the sciatic bone
Suppurative esophagitis
Other Salmonella infections in children
Paraneoplastic syndrome of nervous system
Pneumonitis of Bacillus gangrene
Children with biliary Ascaris
Gliomas of brain stem in children
sodoku rat poison
Intracranial metastases
Partial androgen deficiency syndrome in middle and old men
Narcolepsy
Sclerotic atrophic moss
Choroid rupture
Sick sinus syndrome in the elderly
NSAID nephropathy
Acute bronchitis
Osteopathy of aluminum
ganglion
Hyaline cell carcinoma of vagina in adolescents and children
Hyperthyroidism crisis
Pityriasis rosea
Still's disease
Peripheral nervous system tumor
Testicular pain
Osteosclerosis
hematuria
Hypoplasia or hypoplasia of the lung
Lobular tumors and other tumors of the longitudinal compartment
Yin deficiency and fire excess
neonatal myocarditis
Diabetes insipidus
Pharyngeal disease
Membranous glomerulonephritis
Diabetes insipidus in children
Retinopathy of hypertension
Foot and mouth disease
Hair adenoma
Multiple hair sheath tumor in kauden disease
Pulmonary paragonimiasis of Miyazaki
Pseudomembranous enterocolitis in the elderly
Fixed strabismus
Congenital cholangiocardia
Fulminant purpura
Fibrosis of skin marrow
Age related cataract
Volvulus
Torticollis
Dermatitis of retinitis pigmentosa
African trypanosomiasis
Trophoblastic tumor
Delayed traumatic intracerebral hematoma
Streptococcal toxic shock syndrome
caesarean birth
Poisoning of carbamate pesticide
Cholelithiasis with cholangitis
Subacute combined degeneration of spinal cord
Gingerbirosis
Congenital coxa varus
Malignant tumor anemia
Nutritional deficiency neuropathy
pure red cell aplasia
Symmetrical acromegaly pigmentation of soil and fertilizer
hyperglycemia
Syphilitic heart disease in the elderly
Candidiasis glans
Psoriasis Vulgaris
Volvulus sigmoid
Blister
Aseptic costochritis
colitis
Croitzfelt Jacob disease, a new variant in children
Impaired sugar tolerance
Stromal sarcoma of endometrium
hyperkinetic cecum syndrome
Inflation
Double fold and sticky eyelid
Pseudoaneurysm of aorta
Hemolysis of newborn
subretinal fibrosis and uveitis syndrome
Prepuce edema
Hematoma of newborn head
Scaphoid fracture
Duodenal vascular compression syndrome
Serous ovarian tumor
Kidney injury
Abdominal trauma
Dialysis osteoarthritis
Laryngeal cyst
Tuberculosis of cervical spine
Paraquat poisoning
Arteritis of neck
go blind
Gastrosinusitis
Traumatic meningitis
Cerebrospinal fluid leakage
Brucellosis pneumonia
citrobacter pneumonia
eccrine hidrocystomas
Endometrial polyp
Rickettsia pox
Delirium syndrome and related diseases
Meningioma of olfactory groove
gastric cancer
Pre pregnancy examination
Deficiency cold and diarrhea
Gastrointestinal insufficiency
Cerebral schistosomiasis
pneumonia
Hemoptysis
Chemical liquid inhalation
Primary central nervous system lymphoma
herpes
Benign duodenal stasis
Red silk Qiu pulse
Aortic aneurysm in the elderly
Candidiasis
Inflammatory bowel disease in the elderly
Children with selective immunoglobulin A deficiency
Acute gastroenteritis
Chicken pox
Atrial pre systolic
Primary thrombocytopenia in the elderly
Intrauterine adhesions
Prenatal examination
Allergic cough
Adenomyosis of gallbladder
Hepatocarcinoid
Acute blood spreading tuberculosis in children
Secretory otitis media in children
Senile immune thrombocytopenic purpura
allergic purpura
Flagella piriformis
Shenyou disease
Heart
Scleritis
Children re vomiting
Tumors of the origin of paraganglion of mediastinum
Pseudomonas aeruginosa infection
Gangrene
Bursitis under acromiocystis
Keratomalacia
Fungal meningitis
Recurrent cervical cancer
Acute necrotizing enteritis
strabismus
Dystrophia of children
Rheumatic fever in children
Hereditary globulocytosis
pulmonary abscess
Wet scrotum
Idiopathic puberty delay
Phlebite
Enterovirus 71 infection
Panic disorder
Infection of the lower jaw space
serpiginous choroiditis
Contrast induced nephropathy
Chyluria
hand-foot syndrome
dementia
Diabetes mellitus with hypoglycemia
Developmental dislocation of hip in children
Cardiovascular damage in acquired immunodeficiency syndrome
Qi secret
artificial insemination
terson syndrome
irascible
Hernias of brain
Anemia in pregnant women
wart
Primary thrombocytopenia in children
dizzy
Keratoderma
ventricular flutter and ventricular fibrillation
Mesorenal duct cyst of vulva
Paediatric paragonimiasis
Monoclonal immunoglobulin disease with peripheral neuropathy
Costochondritis
Prostate cancer in the elderly
Acute epididymitis
ornithonyssus sting
Dysentery of Qi
Tropical pulmonary eosinophilic pneumonia
Acute cellulitis
Auditory nerve injury
Nail like lingual fistula
Voyeurism
Parapsoriasis
Calcium pyrophosphate deposition
papule
Tumor of anterior skull base
Mitral regurgitation
Secondary dysmenorrhea
Avascular necrosis of femoral head
Ventricular septal defect in children
Congenital nystagmus
Follicular funnel tumor
Ligament injury
Abnormal opening of eustachian tube
Primary deep vein valve insufficiency of lower extremity
Acidosis of lactate
Congenital atresia and stenosis
Neutropenia
Bronchopneumonia
Diseases of HypothaIamus
Head difficult to produce
Multiple sebaceous cyst
inflammatory pseudotumor
Children with hemangioblastoblastopathy
renal failure
Renal damage of mercaptopropyl prolic acid
Hemorrhagic enteritis
Adenocarcinoma of vestibular gland
To swim away the spleen
Torsion of omentum
Cryptococcosis
Sclerosing ear
Congenital dislocation of knee joint
Insulin resistance and metabolic syndrome
Herpetic pharyngitis
essential hypertension
Intracranial lipoma
Aneurysm of thoracic aortic dissection
Skin metastasis of breast cancer
Leiomyoma of pulmonary lymphadenoma
Pneumoconiosis
Prickly sore
Renal atheromatous embolism
Perianal Eczema
High immunoglobulin E syndrome in children
aldosterone deficiency
Transformational disorder
Prader Willi syndrome
Gastroptosis
Anovulatory dysfunctional uterine bleeding
Primary rhabdomyosarcoma of the heart
Subclavian artery axillary aneurysm
Filamentary keratopathy
Extraocular paralysis retinitis pigmentosa heart block in children
Venezuelan equinitis
Pityriasis albicans
Pregnancy with pulmonary embolism
Spasm of pharyngeal muscle
Direct inguinal hernia
Wedge shaped defect
Nelson's syndrome
Abdominal aortic aneurysm
Influenza virus pneumonia
Anal polyp
Cyclosporosis
Chronic appendicitis
Calcification of aortic valve
Mediastinal Hodgkin's lymphoma
Short P-R syndrome
Reactive histiocytosis
systolic hypertension in elderly
Crawling rash
Chronic mastitis
sudden death
lupus nephritis
Scrotum inflammation
Taenia solium disease
Vertical deviation of separation
Coarctation of aorta
Vulvitis
Pruritus vulva
pertussis
Tropical pulmonary eosinophilic infiltration
Acute total autonomic disorder
Chronic pancreatitis of gall origin
Cecum torsion
Pacemaker implantation
Vascular injury of limbs
Pulmonary sarcoidosis
hemophilia
Tricuspid stenosis
Papillary cystadenoma
Pityriasis simplex
aspirin intolerance triad
Rabies in children
Hypersplenism
Metastatic bone tumor in children
Ectopic prostate
Erythrodermic psoriasis
Senile macular degeneration
Temporal arteritis
Leukoplakia of cervix
Too little amniotic fluid
volvulus syndrome
Gout in the old
Pityriasis asbestiformis
Vocal cord paralysis
Urinary obstruction in children
Septic streptococcal infection
folliculitis nares perforans
Haemophilus pneumoniae in children
infantile umbilical hernia
Infection of the lower jaw space
barber's dermatitis
Fundus diseases
Hookworm duodenitis syndrome
Choledochonuria jaundice syndrome
Autoimmune thyroid disease related nephropathy
Neurofibroma
diphtheria
Pannus internal barrier
Glomus tumor
Superior vena cava syndrome
Urethra tumor
Intracranial arteriovenous malformation
Multiple myeloma
Thymic cyst
Mediastinal cyst and tumor in children
Hernia of water
anal cryptitis
hypersplenism
Primary retinitis pigmentosa
Skin sagging
Horseshoe kidney
Nephrosis in children
Multiple teeth
Hemaspermia
Students' psychological problems
Ruffian Qi
Rhinorrhea
Retroperitoneal Extravasation of Fluids
Ossification of the yellow band
Polymyositis
Acute upper respiratory tract infection in children
Machado-Joseph disease
Superficial lipoma nevus
Adrenaline poisoning
Acute bronchitis in children
Carcinoma of renal pelvis
Pulmonary interstitial fibrosis
Mental disorders associated with b-brain
Tuberculosis of esophagus
Parrot fever
Hypoproliferative acute leukemia
IgA nephropathy
Optic nerve tumor
Heart failure in the elderly
Functional epidermal exfoliation
Beriberi heart disease
Left ventricular malignant Schwann tumor
Children with clavicular hypoplasia syndrome
Pustulosis
fetal hydrocephalus
infantile enterospasm
Acute cerebrovascular disease
Tympanic trauma
Pharyngeal tonsillar carcinoma
Systemic suppurative infection
Dislocation of lunate
Vas deferens blocked
Contusion and laceration of children's brain
Prostatic abscess
Vitamin D deficiency rickets
Chronic lymphoblastic leukemia
Bank of China drainage
Acanthosis nigra
Ocular trauma
Prickly heat
Benign head tissue cell hyperplasia
Hypoxic ischemic encephalopathy
Wugeng vent
Single atrium
Infectious endocarditis in children
Repeat urethra
Superficial gastritis
Calcified epithelioma
Acrodermatitis due to enteropathy in children
Brazilian purple fever
lead poisoning
filariasis thorax
Herniation of small omental sac
Condyloma acuminatum in women
neonatal hypothermia
Urticaria
Congenital testicular hypoplasia
Gastroenteritis of astrovirus
Chronic hyperemia splenomegaly in children
Ketoacidosis in type Ⅱ diabetes mellitus
benign prostatic hyperplasia
Hair loss folliculitis
Neurofibroma of stomach
Abnormal development of uterus
Phosphorus poisoning
Congenital erythromembrane disease
lichen rubber moniliformis
Dermatitis of lacquer
Drowning
Acidophilic
pen spina bifida
Oral mucosal disease
A-V syndrome
brain cysticercosis
paroxysmal lethargic-limoseric syndrome
Recurrent oculomotor paralysis
Children reading disorder
Salivary gland tumor
Damp and hot constitution
Hydrocele of tunica vaginalis
Achalasia of esophagus
Mediastinal cyst and tumor
Paraoxpox
Sarcoidosis in the elderly
Simple renal cyst
secondary leukemia
Hyperventilation syndrome
Psoriasis
Chorioretinitis
Coin eczema
Pemphigus of newborn
Ventricular tachycardia in the elderly
Day 5 syndrome
antipodean squint
Chronic pneumonia in children
Congenital malformation of brain
Cerebral infarction in middle and young people
Ferritic erythrocytic anemia
Riedel thyroiditis
chronic heart failure
Salivary adenovirus disease
Burst fracture of distal tibia
Penicilliosis of lung
Metatarsal fracture
Idiopathic inflammatory myopathy
Respiratory syncytial virus pneumonia
Pregnancy with cortisol
Oral cauliflower papilloma
Urinary tract infection in children
umbilical granuloma
Aneurysmal bone cyst
Nevus of connective tissue
Cutaneous candidiasis
pharyngitis
hyperosteogeny
facial paralysis
Ureteral cyst
Rhabdoma
acute cholecystitis
Sugarcane poisoning by Mycobacterium in children
Chondrodysplasia
Pulmonary metastasis
Moyamoya disease
tetanus
Pigmented urticaria
Skull base tumors
Salivary adenocarcinoma
Polyp in infancy
subclinical hypothyroidism
Acute necrotic hemorrhagic encephalomyelitis
Chronic pyelonephritis
Lupus nephritis
gastric teratoma
Acquired retinal cleft
Staphylococcus food poisoning
Cavernous change of portal vein
Adenomyosis
Choroid plexus papilloma in children
Rib fracture
Coronary atherosclerotic heart disease
Ectopic heart
Candidiasis vaginitis
Hemolytic jaundice
Acute suppurative mumps
Real asthma
Vascular dementia
short bowel syndrome
Pearl rash
Intracranial chordoma
Congenital larynx
Osteoinfectious disease
Meniscus injury of knee joint
basal cell carcinoma
Lung tumor
Sequela of stroke
Hypophysis anterior lobe dysfunction
Primary angle closure glaucoma
central areolar choroidal atrophy
Fungal urinary tract infection
Giant cell arteritis
upper respiratory tract infection
Sprain of sacroiliac joint
Primary malignant melanoma of esophagus
Bedsore for the aged
Internal carotid cavernous fistula
Mycosis
Vesicular ophthalmitis
Malignant tumor of hypopharyngeal
Lymphangitis
biliary acute pancreatitis
Pseudocondyloma acuminatum
Traumatic cerebrospinal fluid leakage
Renal aneurysm
Fatigue fracture of metatarsal
External ear trauma
Pancreatic cystadenocarcinoma
Skin diseases caused by inorganic salt
stomachache
Exostoma of inferior nail
Proctitis
renal cell carcinoma
Hyperthyroidism in children
Steroid dependent dermatitis
Sprain of neck ligament
Pacemaker syndrome
Ataxia
Penile reconstruction
Tumor lysis syndrome
Collateral ligament injury of knee joint
Pregnancy with diabetes
Vitamin B1 deficiency
Choledochic syndrome
Keratopathy
Epiphyseal dot dysplasia
Deep overlap
Vagrant pancreas
Hair germ cell tumor
Foreign body in esophagus
Fusarium
Traumatic shock
Chronic adnexitis
Hyperthyroidism
Ischemic stroke
Bronchopulmonary dysplasia
Pseudohermaphroditism
Demyelination of central nervous system
thymoma
Acquired immunodeficiency syndrome with acute appendicitis
Optic glioma in children
Organophosphorus insecticide poisoning
Primary hyperparathyroidism in children
Periostitis
Secondary erythrocytosis
Infectious soft wart
Dental plaque
food allergic and not tolerance
Mental disorders associated with sexual dysfunction
Dyslipidemia
Early breast cancer
C5 dysfunction syndrome
Pancreatic cancer in the elderly
adrenal incidentaloma
Neuroechinopenia
Congenital hemangioma
Spontaneous subarachnoid hemorrhage
Hyperglycemia of newborn
Sympathetic ophthalmitis
Hypocalcemia of newborn
Postpartum wind
Osteofascial compartment syndrome
hemiplegia
Prurigo gravis
Genetic coagulation factor XI deficiency
Amitabasemia of pleura
Gouty nephropathy
Nodular cirrhosis
Mature teratoma of ovary
Spinal tumor
Mental retardation in children
Tension headache
menopause
Abdominal epilepsy syndrome
Intraspinal tuberculosis granuloma
Patella fracture
Late skin porphyria
Anastomotic ulcer
Multisystem atrophy
Melanosis coli
Tympanoplasty
Ventricular aneurysm
Hemolytic streptococcal gangrene
Anterior uveitis
candidiasis
Corns
Acoustic neurinoma
Friedrich ataxia
Odontogenic cyst
Retroperitoneal hernia
Ocular ischemia syndrome
pseudomonas mallei pneumonia
Night molars
Muscle contracture
Carbuncle
Forgetting syndrome
Ceramic gallbladder
Syphilis of spinal cord
Acute myeloid leukemia in children
Plasmacytoma
Primary lymphadenopathy of small intestine
Aneurysm of descending thoracic aorta
Mild cerebral infarction
Familial erythrocytosis
Hypothyroid cardiomyopathy
Sexual disorder
Chronic subdural hematoma
Lumbar disc protrusion
Relaxant pulmonary edema
Spider nevus
Lip cancer
iodine-induced hyperthyroidism
Eczema of anus
Granulomatous vasculitis
Membranous nephropathy
Viral pneumonia in children
Armpit odor
Antiphospholipid syndrome in children
Allergic dermatitis
Biliary tract infection
Disturbance of consciousness
Jaundice hepatitis
Injury of occipitocervical joint
Seborrheic dermatitis of vulva skin
Brncella erythema
Lice
Retinoblastoma
rhabdomyosarcoma
Pseudofolliculitis of the whisker
Children allergic purpura
allergic purpura
legionaires disease
Pseudohypoaldosterone
He jackin's disease
enteritis
Diabetes in children
Pulmonary edema in children
Lacrimitis
Closed craniocerebral injury
Colonic torsion
Inclusion body myositis
Bladder adenocarcinoma
mesenteric aneurysm
Burn stress ulcer syndrome
Meniere's disease
Sporangliosis
Acute gastrodistention
Isotonic dehydration
Electric injury
non-specific vulvitis
Cholelithic strangulation syndrome
Pregnancy with acute glomerulonephritis
Postpartum insomnia
cerebral palsy
Acute suppurative sinusitis
Sheep sores
Guillain Barre syndrome
myopia
Asphaltene poisoning
Measles like erythema
pih
macular hole retinal detachment
Abnormal platelet coagulation promoting activity
Paroxysmal cold haemoglobinuria
Urolithiasis in the elderly
Skin metastasis of gastrointestinal cancer
Hypospadias
Subluxation of the small head of radius
Basal cell carcinoma of vulva
Vulgarity
Congenital contracture of bladder neck
Melanoma of vulva
Lupus Medica
Renal osteopathy
febrile convulsion
Hepatoblastoma
Acute suppurative arthritis
chronic marginal gingivitis
Galactosemia in children
Echinodermis of vulva
Office syndrome
Dermatophilia
Free life amoeba infection
Eye of fire
Fracture of the external condyle of humerus
Aortic stenosis with incomplete closure
Dry disdain lip
nasal polyp
Quadrilateral Space Syndrome
Incontinence of the elderly
Facial paralysis
Hypothyroidism
mitral valve prolapse syndrome
Congenital pure red blood cell aplastic anemia
Pancreaticolithiasis
Herpes stomatitis in children
Cervical spondylotic myelopathy
Other malignant tumors of esophagus
Sebocele
Traumatic breast hematoma
Fracture of odontoid process of axial vertebra
Congenital anorectal malformation
Congenital venous malformation limb hypertrophic syndrome
Normal intraocular pressure glaucoma
Intrauterine fetal death
scrofula
Sleep disorders in children
Fungal allergic asthma
Exfoliative lip
Mechanical trauma of throat
Physical hypotension
Ossifying myositis of elbow joint
Aseptic meningitis
Adenocarcinoma of lung
Exudative erythema multiforme
Keshan disease
popliteal aneurysm
Irregular shedding of endometrium
Duodenal vascular compression syndrome
Metastatic carcinoma of bone
Scaphoid fracture
Tuberculous peritonitis
Adenolymphoma
Metabolic alkalosis
Ophthalmopathy
Koeher pneumonia
Epilepsy in women
Cervical cancer after menopause
Exudative otitis media
Graves' disease
Senile spot
Anti activated protein C disease
Nevus vulvar
eye of a needle
Tension pneumothorax
Physical strain
Pharyngeal cystitis
Ankle sprain
Drug-reactive a disease
Testicular cyst
Prenatal eclampsia
Ovarian inflammation
Adult chronic myeloid leukemia in children
Chronic occlusion of visceral artery
Metastatic tumor of spleen
Purpura nephritis in children
Diabetic ketosis type 1
Progressive dysplasia
Endovascular papillary hemangioendothelioma
Poor bone fiber structure
Alzheimer's disease
Pustulosis palmaris plantaris
Alcoholic atrophy
Fibroma of abdominal wall
Thin basement membrane nephropathy
Congenital absence of vagina
Endocarditis in the elderly
Joint tuberculosis
Hyponatremia of newborn
Intrathoracic kidney
Niacin deficiency
chronic renal failure
Stricture of pharyngeal scar
Recurrent polychondritis scleritis
Acute orbital cellulitis
Shoulder hand syndrome
dysfunctional uterine bleeding in adolescent
suprasellar germinoma
Perianal tumor
Hepatitis G
Toxic bacterial dysentery
Barotrauma of sinuses
Primary small intestine ulcer
Acute pharyngitis
Empty fire
Intracranial cholesteatoma
Diffuse sclerosis
Pancreatic fistula
The fetus is not long
Nonspecific vaginitis
Cysts of seminal vesicles
ciliary melanoma
Metastatic tumor of vagina
Hereditary antithrombin Ⅲ deficiency
Dacryocystitis of newborn
Inflammatory bowel disease
Abdominal cocoon
Extra kidney
Cerebral infarction in watershed area
Herpes simplex keratitis
Esophagogastric tear syndrome
Angiosarcoma of vagina
Fracture of the posterior lip of tibia
Abdominal distension in children
Hideopital cyst
Intracranial pressure in the elderly
Papilloma of esophagus
Closing
Shigella disease
End stage pneumonia in the elderly
Metatarsal tunnel syndrome
cutaneous porphyria
colpitis
Abdominal pregnancy
Senile Hepatoencephalopathy
Sequelae of cerebral thrombosis
Traumatic otitis media by air pressure
glaucoma associated with intumescent cataract
Inflammatory mass of pelvic cavity
Herpes pemphigus
Fatal familial insomnia
Primary amebic meningoencephalitis
Megatongue
Abscess of the root tip
Viral myocarditis in children
Acute rhinitis
Pulmonary germ disease
Choking diaphragm
Adult umbilical hernia
Mental disorders caused by psychoactive substances
Cardiovascular and cerebrovascular diseases
Hemolytic anemia caused by high temperature
Recto endometriosis
Proximal (type II) tubular acidosis
Short penis
Iatrogenic bile duct injury
Congenital cranioclavicular dysplasia
Mixed anaerobic infection
Suppurative portal phlebitis
Arteriosclerosis obliterans of lower extremity
anbon Syndrome
Perianal abscess
Deficiency of kidney essence
Hiatus hernia of esophagus
Subcutaneous nodule
Hereditary multiple cerebral infarction dementia
a molar tooth
Lumbosacral fat hernia
Pregnancy with acute cystitis
Fibroosteoarthritis
Enterohaemorrhagic E.coli infection
Pregnancy with ovarian tumor
gastric diaphragm
Osteochondroititis of tibial tubercle
Cholestasis gangrene
Low permeability dehydration
sexual precocity
Papillary sweat tube cystadenoma
Tooth trauma
Esophageal pressure and traction
sickle cell nephropathy
Acute suppurative tonsillitis
Cloaca varus
Abnormal hyperplasia of skull fiber
Reticulosarcoma
Reflex neuropathy (somatization)
Parasite delusion
Bronchiolitis in children
Primary fibrinolysis
Pulmonary insufficiency
Chronic gastritis in the elderly
Esophageal diseases
Leukaemia
hallucination
colorectal cancer
Musculocutaneous nerve injury
Convulsion of facial muscles
Hypoparathyroidism
Tendinitis of biceps brachii
Fibrolamellar carcinoma of liver
Variant angina pectoris
Children's greenbali syndrome
Schistosomiasis cerebrum
Vulgaris
intracranial germinoma
Premenstrual syndrome
Amenorrhea syndrome after contraception
Fracture of tongue bone
Congenital megacolon in children
solar freckle-like nevus
Premature atrioventricular junctional beats
Hormone resistant asthma
keratosis follicularis
Pharyngeal alloesthesia
Choroidal defect
Cirrhosis male dysfunction syndrome
Burning pain
Acute erosive and bleeding gastritis
Metatarsophalangeal joint pain
acute suppurative mastitis
Pulmonary insufficiency
Liver tumor
Splenic abscess
Tinea manus
Heat stroke
Rheumatoid arthritis
Proliferative spondylitis
Systemic scleroderma
Wernicke's encephalopathy
Cervical spondylosis of esophageal compression
fetal distress
Adrenal crisis
Histoplasmosis of pulmonary capsule
sudden cardiac death
posterior crossbite
Skin tumor
Haemophilus influenzae meningitis
Sickle cell anemia
Meconium peritonitis
perforated peptic ulcer
Diabetic heart disease
Congenital cyst of liver
Milk overflow
chronic gastritis
Tendinous sheath syndrome of superior oblique
Renal essential hypertension
Actinic elasticism
Infantile food product
Gastric leiomyoma
Anterior retinal membrane
Sexual excitement disorder
Mucopolysaccharide type VII
Gastric bleeding
Acute renal failure in the elderly
Mixed porphyria
acute abdomen
Bronchogenic cyst
Amyloidosis of kidney in children
Atresia syndrome
Acute pulmonary heart disease
Diverticulosis
Dirty cold
Orbital diseases
Fracture of the proximal fibula
bone marrow transplantation
Cryptorchidism in children
Paget disease of breast
Fibroma around hair follicles
Hypercarotenemia
Orbital osteoma
Retroperitoneal abscess
keratosis solar
Heart kidney disharmony
spinal tuberculosis
Pseudomonas aeruginosa keratitis
Cutaneous true tissue cell lymphoma
Delay in puberty in women
Ammonia poisoning
Senile ectropion
Phlegm and fire disturb the heart
Spastic paraplegia
Morganii pneumonia
respiratory tract infection
Secretory otitis media
Laryngeal carcinoma
labiolingual hydrops and facial paralysis
Old cervical laceration
Polyp of uterus
Diverticulum of stomach
Acute hemiplegia in children
Tracheobronchial foreign body
Air distension
Children's anterior spinal artery syndrome
Ulcerative stomatitis in children
Congenital hallux varus
Meningioma
Cleft bone
Hypnotic poisoning
Benign tumor of spleen
External auditory canal tumor
Depressive neurosis
Nonspecific interstitial pneumonia
Tuberous embrittlement
Esophageal arthralgia
Milker nodule
Conduction block of the septal branch of the left bundle branch
Epidermoid cyst
Sepsis
Viscott Aldridge syndrome
Gilbert syndrome
Coles fracture
Stromal sarcoma of vagina endometrium
Spinal metastasis
Kidney deficiency and low back pain
Thrombophlebitis
Scottish encephalitis
Suppurative pelvic thrombophlebitis
Early periodontitis
Fetal distress
Osteoma of skull
Uremic pneumonia in the elderly
Proliferative vitreoretinopathy
Variant pre excitation syndrome
Ascaris choledochoides and hepatic Ascaris
Squint of the degree
Erosive corneal ulcer
Hibernating tumor
Hematoma and rupture of liver in pregnancy
Nasal foreign body
iron-deficiency anemia
Laryngeal contusion
Granuloma of baby buttock
Sinus arrhythmia in children
Congestive heart failure in children
Pelvic rectal abscess
Intrathoracic goiter
Eosinophilia
Thrombocytopenic purpura in newborn
Juvenile rheumatoid arthritis
Primary mesenteric tumor
Candidiasis genitalia
Acute posterior multifocal squamous pigment epithelium
Pike disease
Torsion spasm
Acute abdominal disease in the elderly
Myocardial infarction in youth
[truncated: 7,225 more rows]
